# Supplementary material for: Bifunctional chemokine-nanobody fusion protein enhances neutrophil recruitment to impede Acanthamoeba immune evasion
Source: eBioMedicine. 2025 Apr 12;115:105685. doi: 10.1016/j.ebiom.2025.105685 (PMC12013128; doi:10.1016/j.ebiom.2025.105685)
Supplement: Supplementary Tables S1–S3 [file mmc2.xlsx]

## Sheet: Supplementary Table 1
Supplementary Table 1. The top 100 marker genes of the different cell subsets
gene	p_val	avg_log2FC	pct.1	pct.2	p_val_adj	cluster
MS4A1	0	3.65214	0.944	0.018	0	B cell
CD79A	0	2.86774	0.891	0.045	0	B cell
BANK1	0	2.71286	0.855	0.021	0	B cell
HLA-DQA1	0	2.16562	0.947	0.212	0	B cell
TNFRSF13C	0	2.14375	0.756	0.022	0	B cell
CD74	0	2.12676	0.992	0.547	0	B cell
HLA-DPB1	0	2.08114	0.968	0.327	0	B cell
MEF2C	0	2.04825	0.791	0.122	0	B cell
CD37	0	2.038	0.947	0.421	0	B cell
HLA-DRA	0	1.90624	0.99	0.46	0	B cell
CD79B	0	1.89105	0.699	0.07	0	B cell
HLA-DQB1	0	1.87968	0.938	0.258	0	B cell
HLA-DPA1	0	1.82384	0.964	0.324	0	B cell
POU2F2	0	1.81968	0.741	0.151	0	B cell
RALGPS2	0	1.78249	0.641	0.058	0	B cell
HLA-DRB1	0	1.7793	0.978	0.411	0	B cell
TNFRSF13B	0	1.77778	0.569	0.008	0	B cell
CD52	0	1.75966	0.948	0.378	0	B cell
RPS8	0	1.61377	0.985	0.606	0	B cell
RPS18	0	1.60265	0.99	0.617	0	B cell
RPS23	0	1.60247	0.986	0.604	0	B cell
RPS5	0	1.56531	0.969	0.542	0	B cell
SWAP70	0	1.55846	0.686	0.117	0	B cell
EEF1B2	0	1.55604	0.961	0.521	0	B cell
RPL18A	0	1.53805	0.985	0.632	0	B cell
RPL13A	0	1.53579	0.984	0.62	0	B cell
RPL11	0	1.52073	0.987	0.618	0	B cell
RPS20	0	1.50662	0.972	0.578	0	B cell
RPS11	0	1.50036	0.979	0.684	0	B cell
RPL21	0	1.48576	0.986	0.713	0	B cell
RPL23A	0	1.47593	0.983	0.576	0	B cell
RPL10A	0	1.45315	0.978	0.545	0	B cell
RPLP2	0	1.44883	0.981	0.648	0	B cell
CCDC50	0	1.436	0.6	0.127	0	B cell
RPSA	0	1.43448	0.974	0.525	0	B cell
RPS27	0	1.43298	0.992	0.779	0	B cell
RPL19	0	1.43041	0.984	0.657	0	B cell
RPL32	0	1.43015	0.987	0.691	0	B cell
RPS6	0	1.42611	0.983	0.63	0	B cell
RPS10	0	1.42608	0.971	0.606	0	B cell
RPL39	0	1.42513	0.986	0.733	0	B cell
RPS7	0	1.41927	0.98	0.62	0	B cell
RPL18	0	1.41009	0.982	0.631	0	B cell
RPS3A	0	1.39953	0.981	0.62	0	B cell
RPS21	0	1.39119	0.98	0.62	0	B cell
RPS29	0	1.39006	0.984	0.699	0	B cell
EEF1G	0	1.37883	0.951	0.505	0	B cell
SMIM14	0	1.3733	0.526	0.118	0	B cell
RPL34	0	1.36964	0.988	0.696	0	B cell
RPS14	0	1.36391	0.984	0.667	0	B cell
RPL13	0	1.36264	0.991	0.671	0	B cell
RPL5	0	1.35685	0.972	0.553	0	B cell
HLA-DMA	0	1.35191	0.791	0.211	0	B cell
EZR	0	1.34655	0.815	0.362	0	B cell
RPL27A	0	1.34399	0.979	0.629	0	B cell
RPL8	0	1.34376	0.98	0.651	0	B cell
RPS2	0	1.33082	0.987	0.678	0	B cell
RPL29	0	1.32653	0.977	0.596	0	B cell
RPL37	0	1.32466	0.987	0.71	0	B cell
CD24	0	1.31967	0.468	0.016	0	B cell
RPS13	0	1.31791	0.979	0.637	0	B cell
TCF4	0	1.3162	0.619	0.123	0	B cell
HVCN1	0	1.31532	0.511	0.045	0	B cell
BCL11A	0	1.31392	0.493	0.05	0	B cell
RPL22	0	1.30887	0.971	0.541	0	B cell
RPL7A	0	1.30824	0.979	0.589	0	B cell
2025-03-01	0	1.30758	0.514	0.071	0	B cell
CRIP1	0	1.30402	0.844	0.43	0	B cell
RPL30	0	1.3021	0.986	0.744	0	B cell
LTB	0	1.30172	0.852	0.351	0	B cell
RPS4X	0	1.29617	0.981	0.567	0	B cell
RPL9	0	1.28677	0.979	0.68	0	B cell
HLA-DMB	0	1.28237	0.648	0.127	0	B cell
RPS25	0	1.28057	0.98	0.667	0	B cell
RPL37A	0	1.27502	0.983	0.608	0	B cell
RPS27A	0	1.27231	0.985	0.73	0	B cell
RPL26	0	1.26909	0.984	0.64	0	B cell
RPL17	0	1.26577	0.984	0.636	0	B cell
RPL12	0	1.26321	0.984	0.651	0	B cell
RPS15	0	1.26263	0.984	0.662	0	B cell
RPL27	0	1.26021	0.968	0.576	0	B cell
MT-ND3	0	1.25875	0.966	0.713	0	B cell
RPL3	0	1.24764	0.98	0.582	0	B cell
LINC02397	0	1.24148	0.399	0.006	0	B cell
RPS12	0	1.23356	0.986	0.636	0	B cell
MT-CO3	0	1.23107	0.974	0.746	0	B cell
RPL35	0	1.22681	0.978	0.592	0	B cell
RPL6	0	1.21941	0.981	0.596	0	B cell
RPL15	0	1.21706	0.976	0.629	0	B cell
RACK1	0	1.2164	0.968	0.554	0	B cell
MT-ATP6	0	1.21515	0.976	0.746	0	B cell
LY86	0	1.21427	0.494	0.055	0	B cell
RPS15A	0	1.21111	0.984	0.646	0	B cell
SPIB	0	1.20303	0.448	0.023	0	B cell
VPREB3	0	1.19989	0.312	0.006	0	B cell
IRF8	0	1.19825	0.503	0.079	0	B cell
RPLP1	0	1.19602	0.99	0.784	0	B cell
PKIG	0	1.19594	0.488	0.045	0	B cell
RPL36	0	1.18526	0.979	0.62	0	B cell
PAX5	0	1.18025	0.434	0.003	0	B cell
RPL7	0	1.16827	0.962	0.567	0	B cell
CCL17	0	4.18052	0.361	0.012	0	cDC
CST3	0	3.90088	0.921	0.21	0	cDC
HLA-DPB1	0	3.60997	0.983	0.355	0	cDC
CCL22	0	3.5669	0.344	0.014	0	cDC
HLA-DPA1	0	3.42763	0.978	0.352	0	cDC
HLA-DQA1	0	3.28003	0.964	0.244	0	cDC
HLA-DRB1	0	3.1595	0.978	0.436	0	cDC
HLA-DQB1	0	3.0622	0.949	0.288	0	cDC
S100B	0	3.05983	0.509	0.017	0	cDC
HLA-DRA	0	3.02502	0.99	0.484	0	cDC
CD74	0	2.85496	0.994	0.567	0	cDC
GPR183	0	2.66236	0.907	0.327	0	cDC
PPA1	0	2.63703	0.904	0.262	0	cDC
TXN	0	2.54149	0.896	0.551	0	cDC
HLA-DRB5	0	2.48254	0.68	0.168	0	cDC
FSCN1	0	2.43442	0.476	0.041	0	cDC
CPVL	0	2.33456	0.594	0.058	0	cDC
LGALS2	0	2.22612	0.699	0.035	0	cDC
LAMP3	0	2.20397	0.492	0.021	0	cDC
CCR7	0	2.20303	0.468	0.109	0	cDC
GSN	0	2.19342	0.886	0.157	0	cDC
ALDH2	0	2.11534	0.828	0.076	0	cDC
CD86	0	2.03035	0.809	0.089	0	cDC
CRIP1	0	2.02735	0.922	0.446	0	cDC
TMSB10	0	1.92851	0.996	0.759	0	cDC
GSTP1	0	1.85893	0.898	0.324	0	cDC
NR4A3	0	1.84692	0.824	0.229	0	cDC
IDO1	0	1.84453	0.447	0.067	0	cDC
GPR157	0	1.83438	0.574	0.025	0	cDC
AREG	0	1.79879	0.677	0.24	0	cDC
PPP1R14A	0	1.79716	0.628	0.014	0	cDC
SYNGR2	0	1.79502	0.87	0.199	0	cDC
HLA-DMA	0	1.78587	0.855	0.235	0	cDC
LYZ	0	1.77769	0.856	0.258	0	cDC
INSIG1	0	1.7635	0.705	0.167	0	cDC
CLEC10A	0	1.72859	0.447	0.033	0	cDC
PKIB	0	1.72704	0.54	0.014	0	cDC
GRASP	0	1.69549	0.819	0.103	0	cDC
CCDC88A	0	1.69407	0.847	0.145	0	cDC
CTSZ	0	1.68883	0.9	0.28	0	cDC
CSF2RA	0	1.67841	0.799	0.087	0	cDC
MS4A6A	0	1.66148	0.543	0.072	0	cDC
VIM	0	1.6539	0.98	0.648	0	cDC
HLA-DQA2	0	1.61443	0.318	0.065	0	cDC
CST7	0	1.60788	0.823	0.234	0	cDC
ID2	0	1.6046	0.762	0.296	0	cDC
RALA	0	1.59065	0.803	0.213	0	cDC
MALT1	0	1.56179	0.722	0.185	0	cDC
YWHAH	0	1.5601	0.762	0.228	0	cDC
ETV3	0	1.55436	0.741	0.104	0	cDC
PEA15	0	1.54845	0.797	0.13	0	cDC
CTSH	0	1.5417	0.843	0.186	0	cDC
TMEM176A	0	1.51526	0.542	0.085	0	cDC
IFI30	0	1.49948	0.956	0.424	0	cDC
CD1C	0	1.49648	0.403	0.016	0	cDC
RASSF4	0	1.48873	0.632	0.059	0	cDC
DPYSL2	0	1.48532	0.792	0.12	0	cDC
GPX4	0	1.48009	0.907	0.434	0	cDC
REL	0	1.46813	0.878	0.434	0	cDC
TUBA1B	0	1.45248	0.904	0.39	0	cDC
CSTA	0	1.45227	0.523	0.091	0	cDC
HLA-DMB	0	1.45024	0.758	0.147	0	cDC
LGALS1	0	1.45004	0.911	0.376	0	cDC
S100A10	0	1.43979	0.928	0.46	0	cDC
KLF4	0	1.43621	0.745	0.107	0	cDC
NUB1	0	1.41936	0.707	0.234	0	cDC
ATF3	0	1.40649	0.752	0.157	0	cDC
IRF4	0	1.39278	0.626	0.101	0	cDC
SPINT2	0	1.3814	0.854	0.171	0	cDC
TMEM176B	0	1.37605	0.57	0.1	0	cDC
RAMP1	0	1.37104	0.374	0.015	0	cDC
IL4I1	0	1.35448	0.587	0.067	0	cDC
DBI	0	1.34359	0.898	0.406	0	cDC
ARL4C	0	1.33927	0.792	0.322	0	cDC
TYMP	0	1.32571	0.933	0.493	0	cDC
MARCKSL1	0	1.32457	0.644	0.168	0	cDC
NRARP	0	1.32224	0.54	0.037	0	cDC
FCER1A	0	1.32221	0.332	0.017	0	cDC
RGS1	0	1.32178	0.881	0.371	0	cDC
PTPN1	0	1.29925	0.837	0.269	0	cDC
SERPINB9	0	1.2937	0.788	0.286	0	cDC
COTL1	0	1.28423	0.911	0.487	0	cDC
TBC1D4	0	1.2783	0.436	0.086	0	cDC
DUSP5	0	1.26278	0.648	0.183	0	cDC
SERPINF1	0	1.25095	0.632	0.053	0	cDC
NRP2	0	1.23457	0.352	0.06	0	cDC
FGL2	0	1.23186	0.604	0.123	0	cDC
LY75	0	1.23131	0.581	0.118	0	cDC
RGS10	0	1.21339	0.836	0.294	0	cDC
CDKN1A	0	1.20557	0.852	0.315	0	cDC
CD1E	0	1.20527	0.398	0.003	0	cDC
TMSB4X	0	1.18662	0.995	0.95	0	cDC
ATP1B3	0	1.18167	0.816	0.302	0	cDC
CLIC2	0	1.17186	0.66	0.021	0	cDC
CIITA	0	1.16244	0.71	0.089	0	cDC
CD83	0	1.16198	0.871	0.398	0	cDC
IL7R	0	1.15642	0.632	0.248	0	cDC
NME2	0	1.15538	0.912	0.44	0	cDC
GDI2	0	1.15081	0.855	0.293	0	cDC
ZBTB10	0	1.15054	0.521	0.074	0	cDC
ACTB	0	1.14864	0.992	0.914	0	cDC
IGFBP7	0	4.85892	0.936	0.082	0	Endothelium cell
SPARCL1	0	4.15522	0.715	0.009	0	Endothelium cell
VWF	0	3.90756	0.735	0.006	0	Endothelium cell
COL4A1	0	3.77225	0.859	0.025	0	Endothelium cell
HSPG2	0	3.57051	0.822	0.028	0	Endothelium cell
A2M	0	3.56013	0.789	0.039	0	Endothelium cell
GNG11	0	3.41915	0.809	0.024	0	Endothelium cell
ACKR1	0	3.37642	0.556	0.003	0	Endothelium cell
COL4A2	0	3.36884	0.825	0.028	0	Endothelium cell
MGP	0	3.24395	0.584	0.021	0	Endothelium cell
SELE	0	3.23373	0.489	0.002	0	Endothelium cell
ENG	0	3.17439	0.803	0.078	0	Endothelium cell
IFI27	0	2.88656	0.722	0.067	0	Endothelium cell
PLVAP	0	2.8739	0.677	0.004	0	Endothelium cell
AQP1	0	2.86267	0.628	0.005	0	Endothelium cell
COL15A1	0	2.78199	0.642	0.012	0	Endothelium cell
SPARC	0	2.77488	0.852	0.073	0	Endothelium cell
EGFL7	0	2.76767	0.769	0.016	0	Endothelium cell
RAMP2	0	2.66229	0.706	0.003	0	Endothelium cell
CCL14	0	2.64129	0.485	0.002	0	Endothelium cell
TCF4	0	2.58138	0.789	0.148	0	Endothelium cell
TM4SF1	0	2.56082	0.674	0.018	0	Endothelium cell
CLDN5	0	2.55894	0.615	0.002	0	Endothelium cell
CALCRL	0	2.55359	0.734	0.017	0	Endothelium cell
PCDH17	0	2.47694	0.673	0.001	0	Endothelium cell
IGFBP4	0	2.45364	0.757	0.061	0	Endothelium cell
ARHGAP29	0	2.38746	0.728	0.008	0	Endothelium cell
SPRY1	0	2.37562	0.631	0.042	0	Endothelium cell
PECAM1	0	2.37022	0.789	0.149	0	Endothelium cell
CRIP2	0	2.32023	0.738	0.032	0	Endothelium cell
PDLIM1	0	2.30627	0.702	0.067	0	Endothelium cell
CAVIN1	0	2.30199	0.724	0.045	0	Endothelium cell
ADGRL4	0	2.29039	0.666	0.004	0	Endothelium cell
ID1	0	2.25468	0.642	0.031	0	Endothelium cell
APP	0	2.24345	0.737	0.109	0	Endothelium cell
SOX18	0	2.23894	0.655	0.002	0	Endothelium cell
HYAL2	0	2.22087	0.683	0.022	0	Endothelium cell
EPAS1	0	2.21464	0.704	0.072	0	Endothelium cell
NPDC1	0	2.20754	0.685	0.034	0	Endothelium cell
VWA1	0	2.13754	0.651	0.006	0	Endothelium cell
ITGA6	0	2.09581	0.622	0.044	0	Endothelium cell
CDH5	0	2.06989	0.688	0.001	0	Endothelium cell
ECSCR	0	2.06655	0.665	0.003	0	Endothelium cell
CD59	0	2.06141	0.777	0.219	0	Endothelium cell
ID3	0	2.03451	0.654	0.098	0	Endothelium cell
CLEC14A	0	2.0002	0.623	0.001	0	Endothelium cell
PALMD	0	1.9901	0.556	0.002	0	Endothelium cell
NFIB	0	1.98793	0.658	0.011	0	Endothelium cell
RNASE1	0	1.97679	0.644	0.042	0	Endothelium cell
S100A13	0	1.94419	0.695	0.056	0	Endothelium cell
CALD1	0	1.93836	0.754	0.047	0	Endothelium cell
FKBP1A	0	1.92819	0.821	0.368	0	Endothelium cell
CCN2	0	1.92088	0.483	0.031	0	Endothelium cell
LAMB1	0	1.91404	0.664	0.027	0	Endothelium cell
PRCP	0	1.90377	0.626	0.119	0	Endothelium cell
NR2F2	0	1.88943	0.593	0.013	0	Endothelium cell
SPTBN1	0	1.88492	0.723	0.136	0	Endothelium cell
ELK3	0	1.87427	0.709	0.168	0	Endothelium cell
LMNA	0	1.86381	0.784	0.222	0	Endothelium cell
SOX4	0	1.84756	0.69	0.103	0	Endothelium cell
CCDC85B	0	1.84123	0.731	0.27	0	Endothelium cell
CAV1	0	1.84061	0.545	0.029	0	Endothelium cell
EMCN	0	1.8208	0.567	0.001	0	Endothelium cell
BMPR2	0	1.81255	0.621	0.092	0	Endothelium cell
RAMP3	0	1.80659	0.513	0.002	0	Endothelium cell
VIM	0	1.79292	0.971	0.653	0	Endothelium cell
HTRA1	0	1.78509	0.616	0.035	0	Endothelium cell
NNMT	0	1.77648	0.67	0.041	0	Endothelium cell
CAVIN3	0	1.77267	0.589	0.045	0	Endothelium cell
RAB13	0	1.75955	0.703	0.112	0	Endothelium cell
CD34	0	1.74902	0.557	0.002	0	Endothelium cell
PCAT19	0	1.73869	0.637	0.001	0	Endothelium cell
NRP1	0	1.73786	0.59	0.075	0	Endothelium cell
SELP	0	1.7292	0.427	0.003	0	Endothelium cell
KDR	0	1.72874	0.572	0.001	0	Endothelium cell
PTMS	0	1.72118	0.754	0.208	0	Endothelium cell
TFPI	0	1.70542	0.4	0.025	0	Endothelium cell
EMP1	0	1.7021	0.638	0.075	0	Endothelium cell
PKP4	0	1.68081	0.552	0.024	0	Endothelium cell
SELENOW	0	1.66996	0.747	0.298	0	Endothelium cell
RAI14	0	1.65285	0.62	0.029	0	Endothelium cell
HEG1	0	1.65265	0.535	0.057	0	Endothelium cell
APLNR	0	1.64887	0.444	0.001	0	Endothelium cell
WWTR1	0	1.64657	0.589	0.022	0	Endothelium cell
PRSS23	0	1.63747	0.556	0.025	0	Endothelium cell
NFIA	0	1.63067	0.614	0.045	0	Endothelium cell
INSR	0	1.61817	0.485	0.031	0	Endothelium cell
SERPINH1	0	1.61031	0.629	0.052	0	Endothelium cell
S100A16	0	1.58866	0.608	0.032	0	Endothelium cell
SLCO2A1	0	1.57859	0.497	0.001	0	Endothelium cell
PLXND1	0	1.57754	0.637	0.083	0	Endothelium cell
TNFRSF6B	0	1.57297	0.423	0.018	0	Endothelium cell
LAMA4	0	1.5662	0.558	0.024	0	Endothelium cell
PTPRB	0	1.55763	0.578	0.005	0	Endothelium cell
ADAMTS9	0	1.55245	0.493	0.004	0	Endothelium cell
ADAM15	0	1.54776	0.573	0.036	0	Endothelium cell
COL18A1	0	1.54352	0.636	0.044	0	Endothelium cell
ADCY4	0	1.52789	0.603	0.012	0	Endothelium cell
TM4SF18	0	1.52343	0.504	0.001	0	Endothelium cell
MTUS1	0	1.5221	0.531	0.017	0	Endothelium cell
ADAMTS1	0	1.51267	0.395	0.01	0	Endothelium cell
S100A7	0	6.90256	0.602	0.01	0	Epithelial cell
S100A2	0	6.36902	0.822	0.022	0	Epithelial cell
KRT17	0	6.21442	0.898	0.013	0	Epithelial cell
KRT6A	0	5.93434	0.934	0.009	0	Epithelial cell
SPRR2A	0	5.87519	0.709	0.008	0	Epithelial cell
SPRR1B	0	5.36402	0.758	0.004	0	Epithelial cell
KRT16	0	5.03147	0.717	0.005	0	Epithelial cell
SPRR2D	0	5.03099	0.642	0.004	0	Epithelial cell
KRT19	0	4.89173	0.759	0.013	0	Epithelial cell
KRT5	0	4.7564	0.812	0.01	0	Epithelial cell
KRT14	0	4.70956	0.656	0.014	0	Epithelial cell
LCN2	0	4.33592	0.545	0.005	0	Epithelial cell
KRT13	0	4.25131	0.464	0.003	0	Epithelial cell
KRT6B	0	4.19829	0.488	0.003	0	Epithelial cell
DEFB4A	0	4.165	0.562	0.001	0	Epithelial cell
SPRR3	0	4.06087	0.352	0.002	0	Epithelial cell
CSTB	0	3.9609	0.944	0.476	0	Epithelial cell
CNFN	0	3.95746	0.399	0.008	0	Epithelial cell
ADIRF	0	3.8671	0.637	0.015	0	Epithelial cell
PERP	0	3.83582	0.711	0.056	0	Epithelial cell
MMP10	0	3.61985	0.264	0.007	0	Epithelial cell
IFI27	0	3.60637	0.567	0.069	0	Epithelial cell
SFN	0	3.56668	0.616	0.005	0	Epithelial cell
ANXA1	0	3.54769	0.872	0.335	0	Epithelial cell
ANXA2	0	3.54316	0.873	0.333	0	Epithelial cell
CRCT1	0	3.49284	0.325	0.001	0	Epithelial cell
S100A14	0	3.42218	0.632	0.002	0	Epithelial cell
HSPB1	0	3.42095	0.805	0.204	0	Epithelial cell
CD24	0	3.28943	0.657	0.039	0	Epithelial cell
C19orf33	0	3.20939	0.672	0.005	0	Epithelial cell
TACSTD2	0	3.20465	0.535	0.009	0	Epithelial cell
DSP	0	3.08609	0.591	0.007	0	Epithelial cell
ALDH1A3	0	3.05841	0.501	0.003	0	Epithelial cell
FXYD3	0	3.02555	0.632	0.003	0	Epithelial cell
S100P	0	2.99727	0.537	0.1	0	Epithelial cell
S100A16	0	2.9248	0.647	0.031	0	Epithelial cell
HOPX	0	2.91652	0.479	0.102	0	Epithelial cell
EMP1	0	2.90919	0.512	0.077	0	Epithelial cell
S100A9	0	2.90566	0.982	0.556	0	Epithelial cell
CLDN4	0	2.87171	0.44	0.003	0	Epithelial cell
KLK6	0	2.86198	0.363	0.001	0	Epithelial cell
LAMC2	0	2.83806	0.282	0.004	0	Epithelial cell
CRYAB	0	2.81718	0.481	0.009	0	Epithelial cell
S100A8	0	2.78595	0.963	0.479	0	Epithelial cell
DSG3	0	2.73853	0.482	0.003	0	Epithelial cell
S100A10	0	2.72549	0.885	0.467	0	Epithelial cell
KRT7	0	2.71593	0.428	0.005	0	Epithelial cell
GSTP1	0	2.59881	0.778	0.333	0	Epithelial cell
PRSS22	0	2.5939	0.399	0.002	0	Epithelial cell
ELF3	0	2.55447	0.456	0.003	0	Epithelial cell
S100A6	0	2.5234	0.95	0.679	0	Epithelial cell
JUP	0	2.51048	0.556	0.027	0	Epithelial cell
CST6	0	2.45938	0.408	0.013	0	Epithelial cell
F3	0	2.43719	0.416	0.027	0	Epithelial cell
KRT15	0	2.43067	0.357	0.002	0	Epithelial cell
UPK3BL1	0	2.40826	0.383	0.082	0	Epithelial cell
APOBEC3A	0	2.38702	0.485	0.107	0	Epithelial cell
SERPINB2	0	2.35336	0.449	0.019	0	Epithelial cell
KLK7	0	2.34339	0.27	0.001	0	Epithelial cell
SLPI	0	2.31817	0.712	0.105	0	Epithelial cell
TM4SF1	0	2.29494	0.428	0.022	0	Epithelial cell
LMO7	0	2.26119	0.393	0.03	0	Epithelial cell
ITGA2	0	2.25692	0.395	0.015	0	Epithelial cell
RHCG	0	2.23446	0.358	0.002	0	Epithelial cell
DEFB1	0	2.21163	0.299	0.005	0	Epithelial cell
GPRC5A	0	2.15761	0.384	0.005	0	Epithelial cell
CAMK2N1	0	2.14007	0.404	0.028	0	Epithelial cell
CSTA	0	2.1369	0.504	0.096	0	Epithelial cell
TMPRSS11D	0	2.12234	0.415	0.001	0	Epithelial cell
LGALS7B	0	2.06687	0.308	0.001	0	Epithelial cell
SCEL	0	2.05763	0.361	0	0	Epithelial cell
RND3	0	2.04693	0.443	0.025	0	Epithelial cell
NIBAN2	0	2.02176	0.438	0.071	0	Epithelial cell
KLK10	0	2.01904	0.309	0.001	0	Epithelial cell
CLDN7	0	2.00493	0.383	0.01	0	Epithelial cell
PKP1	0	1.97713	0.352	0.001	0	Epithelial cell
GJB2	0	1.96707	0.309	0.007	0	Epithelial cell
DSC2	0	1.90935	0.469	0.103	0	Epithelial cell
CTSV	0	1.89338	0.34	0.003	0	Epithelial cell
TMPRSS11E	0	1.88579	0.284	0.001	0	Epithelial cell
NDUFA4L2	0	1.86608	0.362	0.012	0	Epithelial cell
KRT23	0	1.86558	0.276	0.025	0	Epithelial cell
MAL2	0	1.85998	0.348	0.001	0	Epithelial cell
S100A11	0	1.85713	0.991	0.807	0	Epithelial cell
NCCRP1	0	1.82694	0.337	0.002	0	Epithelial cell
MALL	0	1.82579	0.392	0.007	0	Epithelial cell
PDZK1IP1	0	1.82378	0.343	0.001	0	Epithelial cell
RAB25	0	1.78358	0.343	0.001	0	Epithelial cell
EHF	0	1.758	0.359	0.003	0	Epithelial cell
NDRG2	0	1.73884	0.318	0.026	0	Epithelial cell
HEPHL1	0	1.737	0.293	0	0	Epithelial cell
C6orf132	0	1.71062	0.344	0.003	0	Epithelial cell
CEACAM6	0	1.69796	0.283	0	0	Epithelial cell
FAM83A	0	1.69687	0.311	0.001	0	Epithelial cell
RDH10	0	1.65406	0.273	0.031	0	Epithelial cell
SDC1	0	1.61424	0.376	0.029	0	Epithelial cell
CLIC3	0	1.61217	0.32	0.049	0	Epithelial cell
CLDN1	0	1.60963	0.317	0.005	0	Epithelial cell
KLF5	0	1.58885	0.369	0.021	0	Epithelial cell
ITGB8	0	1.58683	0.301	0.031	0	Epithelial cell
TPSB2	0	6.77251	0.968	0.016	0	Mast cell
CPA3	0	6.31034	0.947	0.007	0	Mast cell
TPSAB1	0	5.87827	0.934	0.006	0	Mast cell
CTSG	0	5.74229	0.877	0.006	0	Mast cell
HPGD	0	5.61378	0.952	0.063	0	Mast cell
MS4A2	0	4.31059	0.938	0.003	0	Mast cell
LTC4S	0	4.12268	0.93	0.028	0	Mast cell
HPGDS	0	3.9623	0.922	0.004	0	Mast cell
GATA2	0	3.6898	0.921	0.007	0	Mast cell
HDC	0	3.67022	0.929	0.004	0	Mast cell
PRG2	0	3.62011	0.801	0.005	0	Mast cell
RHEX	0	3.52388	0.89	0.002	0	Mast cell
SLC18A2	0	3.46441	0.905	0.003	0	Mast cell
ADCYAP1	0	3.35848	0.524	0.002	0	Mast cell
CLU	0	3.24223	0.898	0.036	0	Mast cell
KIT	0	3.16368	0.866	0.005	0	Mast cell
ANXA1	0	2.98367	0.96	0.329	0	Mast cell
IL1RL1	0	2.8955	0.884	0.006	0	Mast cell
VWA5A	0	2.75179	0.853	0.025	0	Mast cell
AHR	0	2.73147	0.874	0.198	0	Mast cell
CD9	0	2.65871	0.883	0.105	0	Mast cell
LMO4	0	2.61277	0.85	0.171	0	Mast cell
AKAP12	0	2.58665	0.772	0.015	0	Mast cell
LMNA	0	2.45023	0.868	0.217	0	Mast cell
TMEM176B	0	2.40728	0.856	0.097	0	Mast cell
AREG	0	2.37703	0.731	0.242	0	Mast cell
AL157895.1	0	2.28468	0.808	0.001	0	Mast cell
CAPG	0	2.26648	0.907	0.228	0	Mast cell
RGS13	0	2.18717	0.732	0.018	0	Mast cell
ACSL4	0	2.09083	0.848	0.203	0	Mast cell
LIF	0	2.06929	0.614	0.017	0	Mast cell
VIM	0	2.06837	0.984	0.65	0	Mast cell
S100A4	0	2.04771	0.967	0.532	0	Mast cell
BTK	0	2.04108	0.815	0.078	0	Mast cell
FOSB	0	2.03832	0.935	0.513	0	Mast cell
NSMCE1	0	2.03713	0.688	0.111	0	Mast cell
PRDX6	0	1.96943	0.887	0.287	0	Mast cell
DUSP6	0	1.96765	0.798	0.171	0	Mast cell
TUBA1A	0	1.96625	0.817	0.356	0	Mast cell
LEO1	0	1.95797	0.73	0.091	0	Mast cell
SIGLEC6	0	1.94997	0.721	0.007	0	Mast cell
ALDH1A1	0	1.91332	0.7	0.012	0	Mast cell
RAB27B	0	1.91059	0.701	0.01	0	Mast cell
SOCS1	0	1.86899	0.788	0.232	0	Mast cell
CD63	0	1.86451	0.956	0.568	0	Mast cell
SLC45A3	0	1.8544	0.698	0.003	0	Mast cell
NR4A1	0	1.85209	0.813	0.215	0	Mast cell
ITGA2B	0	1.83531	0.675	0.001	0	Mast cell
ANKRD28	0	1.81576	0.761	0.191	0	Mast cell
MT-CO1	0	1.8075	0.982	0.694	0	Mast cell
PLAT	0	1.78545	0.586	0.026	0	Mast cell
FCER1A	0	1.7832	0.66	0.012	0	Mast cell
ARHGEF6	0	1.76416	0.749	0.122	0	Mast cell
CTTNBP2	0	1.74605	0.663	0.005	0	Mast cell
BACE2	0	1.74197	0.71	0.026	0	Mast cell
LAPTM4A	0	1.68747	0.879	0.293	0	Mast cell
RGS1	0	1.68683	0.929	0.373	0	Mast cell
UTS2	0	1.65114	0.422	0.053	0	Mast cell
TSC22D1	0	1.63675	0.649	0.106	0	Mast cell
ARHGAP18	0	1.58379	0.809	0.2	0	Mast cell
TMEM176A	0	1.58013	0.711	0.085	0	Mast cell
UBB	0	1.57398	0.961	0.602	0	Mast cell
PTGS1	0	1.54514	0.636	0.031	0	Mast cell
XIST	0	1.53691	0.745	0.169	0	Mast cell
CAVIN2	0	1.53686	0.545	0.007	0	Mast cell
GCSAML	0	1.53348	0.591	0.001	0	Mast cell
FOXP1	0	1.52076	0.845	0.299	0	Mast cell
AHNAK	0	1.51827	0.856	0.35	0	Mast cell
CSF1	0	1.47735	0.506	0.079	0	Mast cell
PRKX	0	1.47703	0.635	0.123	0	Mast cell
CST3	0	1.45111	0.931	0.214	0	Mast cell
GRAP2	0	1.44394	0.646	0.052	0	Mast cell
JUN	0	1.43508	0.868	0.5	0	Mast cell
CD69	0	1.4316	0.893	0.428	0	Mast cell
CMA1	0	1.42738	0.412	0	0	Mast cell
PALM2-AKAP2	0	1.42566	0.699	0.155	0	Mast cell
SEPTIN2	0	1.42518	0.814	0.278	0	Mast cell
CLNK	0	1.41609	0.457	0.02	0	Mast cell
MT-CO2	0	1.40777	0.983	0.79	0	Mast cell
RGS16	0	1.39978	0.434	0.07	0	Mast cell
STMN1	0	1.39769	0.568	0.099	0	Mast cell
SMYD3	0	1.38778	0.642	0.047	0	Mast cell
CD52	0	1.38668	0.921	0.407	0	Mast cell
NDST2	0	1.36672	0.637	0.063	0	Mast cell
ATP6V0A2	0	1.35691	0.639	0.07	0	Mast cell
DYNLL1	0	1.342	0.919	0.459	0	Mast cell
LGALS1	0	1.33104	0.914	0.379	0	Mast cell
BMP2K	0	1.32476	0.728	0.138	0	Mast cell
NDFIP2	0	1.31789	0.618	0.056	0	Mast cell
MAOB	0	1.31184	0.57	0.001	0	Mast cell
HS3ST1	0	1.30966	0.468	0.013	0	Mast cell
PRDX1	0	1.29431	0.86	0.396	0	Mast cell
LAT	0	1.2856	0.72	0.146	0	Mast cell
PBX1	0	1.28269	0.534	0.018	0	Mast cell
SLC26A2	0	1.28057	0.518	0.056	0	Mast cell
MT-ND2	0	1.27833	0.975	0.739	0	Mast cell
RHOBTB3	0	1.27739	0.603	0.044	0	Mast cell
AC244502.1	0	1.2653	0.478	0.004	0	Mast cell
RAB32	0	1.2649	0.723	0.121	0	Mast cell
FDX1	0	1.2642	0.564	0.18	0	Mast cell
LYZ	0	4.21123	0.945	0.207	0	Monocyte
CXCL3	0	4.00763	0.695	0.101	0	Monocyte
SPP1	0	3.8792	0.564	0.143	0	Monocyte
EREG	0	3.7384	0.623	0.044	0	Monocyte
CTSB	0	3.54041	0.94	0.243	0	Monocyte
CXCL5	0	3.31718	0.276	0.038	0	Monocyte
VCAN	0	3.25069	0.658	0.05	0	Monocyte
APOE	0	3.17105	0.324	0.043	0	Monocyte
FBP1	0	2.97531	0.675	0.044	0	Monocyte
THBS1	0	2.92148	0.35	0.052	0	Monocyte
C1QA	0	2.88914	0.376	0.022	0	Monocyte
CTSL	0	2.85512	0.743	0.079	0	Monocyte
TIMP1	0	2.78834	0.888	0.37	0	Monocyte
MRC1	0	2.67453	0.652	0.024	0	Monocyte
CCL20	0	2.59561	0.489	0.104	0	Monocyte
INHBA	0	2.59555	0.438	0.064	0	Monocyte
APOC1	0	2.58164	0.353	0.032	0	Monocyte
C1QB	0	2.57098	0.311	0.019	0	Monocyte
CXCL2	0	2.56659	0.76	0.168	0	Monocyte
MARCO	0	2.43253	0.547	0.013	0	Monocyte
CTSZ	0	2.29121	0.859	0.241	0	Monocyte
RNASE1	0	2.28206	0.353	0.02	0	Monocyte
GPNMB	0	2.25994	0.597	0.033	0	Monocyte
CCL2	0	2.19571	0.415	0.079	0	Monocyte
CST3	0	2.19155	0.887	0.163	0	Monocyte
MT1G	0	2.12394	0.259	0.069	0	Monocyte
FCN1	0	2.12008	0.491	0.017	0	Monocyte
CD163	0	2.11124	0.629	0.014	0	Monocyte
PSAP	0	2.09538	0.934	0.392	0	Monocyte
HLA-DRA	0	2.08155	0.957	0.451	0	Monocyte
HLA-DRB1	0	2.07894	0.902	0.406	0	Monocyte
MS4A7	0	2.06037	0.692	0.03	0	Monocyte
FCGR3A	0	2.04549	0.646	0.064	0	Monocyte
CD68	0	2.01926	0.857	0.125	0	Monocyte
FTL	0	2.01494	0.998	0.965	0	Monocyte
MT2A	0	2.01064	0.7	0.365	0	Monocyte
MS4A6A	0	1.98227	0.592	0.034	0	Monocyte
MAFB	0	1.96829	0.674	0.046	0	Monocyte
MMP9	0	1.96761	0.477	0.063	0	Monocyte
NPC2	0	1.96211	0.895	0.312	0	Monocyte
HLA-DPA1	0	1.9326	0.863	0.319	0	Monocyte
S100A10	0	1.93214	0.922	0.428	0	Monocyte
TGFBI	0	1.88614	0.652	0.054	0	Monocyte
CD74	0	1.81817	0.937	0.542	0	Monocyte
CYBB	0	1.78994	0.834	0.175	0	Monocyte
VIM	0	1.77648	0.98	0.625	0	Monocyte
C1QC	0	1.76998	0.282	0.01	0	Monocyte
OLR1	0	1.75649	0.646	0.079	0	Monocyte
F13A1	0	1.72248	0.352	0.013	0	Monocyte
CTSH	0	1.72095	0.782	0.145	0	Monocyte
SLC16A10	0	1.72003	0.536	0.019	0	Monocyte
HLA-DRB5	0	1.69603	0.509	0.149	0	Monocyte
KLF4	0	1.67828	0.677	0.069	0	Monocyte
HLA-DQA1	0	1.66779	0.738	0.216	0	Monocyte
HLA-DPB1	0	1.65253	0.84	0.325	0	Monocyte
IFI30	0	1.64891	0.944	0.388	0	Monocyte
ATP1B3	0	1.63526	0.794	0.268	0	Monocyte
CD14	0	1.62973	0.846	0.228	0	Monocyte
TMEM176B	0	1.62874	0.631	0.061	0	Monocyte
CTSD	0	1.60216	0.834	0.35	0	Monocyte
KCTD12	0	1.60069	0.676	0.056	0	Monocyte
EPB41L3	0	1.59612	0.669	0.029	0	Monocyte
ANXA2	0	1.59236	0.879	0.287	0	Monocyte
HBEGF	0	1.5783	0.719	0.115	0	Monocyte
CSF1R	0	1.56932	0.63	0.019	0	Monocyte
GRN	0	1.56561	0.834	0.217	0	Monocyte
CSTB	0	1.54564	0.88	0.443	0	Monocyte
ANXA5	0	1.51777	0.884	0.378	0	Monocyte
TYMP	0	1.5088	0.896	0.466	0	Monocyte
HLA-DQB1	0	1.50057	0.802	0.256	0	Monocyte
LGALS1	0	1.49244	0.918	0.337	0	Monocyte
CAPG	0	1.46297	0.744	0.191	0	Monocyte
MMP19	0	1.44276	0.46	0.02	0	Monocyte
MSR1	0	1.42818	0.463	0.006	0	Monocyte
FCGR2B	0	1.41305	0.612	0.094	0	Monocyte
GSTO1	0	1.40887	0.819	0.277	0	Monocyte
LILRB4	0	1.40797	0.598	0.022	0	Monocyte
CCDC88A	0	1.39138	0.719	0.109	0	Monocyte
ATF3	0	1.38695	0.647	0.126	0	Monocyte
CTSS	0	1.38672	0.919	0.519	0	Monocyte
FN1	0	1.38558	0.337	0.076	0	Monocyte
IL1B	0	1.38099	0.77	0.387	0	Monocyte
ITGB2	0	1.3706	0.819	0.32	0	Monocyte
FGL2	0	1.36975	0.577	0.092	0	Monocyte
HSPA1A	0	1.34239	0.675	0.296	0	Monocyte
CLEC5A	0	1.33769	0.469	0.025	0	Monocyte
ACP5	0	1.33724	0.507	0.095	0	Monocyte
PLXDC2	0	1.33283	0.674	0.056	0	Monocyte
DAB2	0	1.3302	0.54	0.051	0	Monocyte
FABP5	0	1.32718	0.538	0.172	0	Monocyte
AP2S1	0	1.32127	0.793	0.26	0	Monocyte
VAMP8	0	1.32114	0.773	0.297	0	Monocyte
GPR183	0	1.32086	0.694	0.307	0	Monocyte
RGCC	0	1.3194	0.629	0.264	0	Monocyte
TMEM176A	0	1.31411	0.544	0.053	0	Monocyte
LGMN	0	1.30144	0.376	0.053	0	Monocyte
TFRC	0	1.2923	0.602	0.177	0	Monocyte
FPR3	0	1.28745	0.489	0.016	0	Monocyte
AREG	0	1.28521	0.564	0.221	0	Monocyte
CPVL	0	1.27228	0.552	0.025	0	Monocyte
PI3	0	4.70627	0.367	0.098	0	Neutrophil
CXCL8	0	4.03035	0.98	0.525	0	Neutrophil
NAMPT	0	3.79116	0.985	0.578	0	Neutrophil
CCL3L1	0	3.75949	0.549	0.295	0	Neutrophil
CSF3R	0	3.65569	0.731	0.168	0	Neutrophil
FCGR3B	0	3.65023	0.625	0.064	0	Neutrophil
G0S2	0	3.47027	0.942	0.361	0	Neutrophil
SOD2	0	3.41539	0.978	0.6	0	Neutrophil
LUCAT1	0	3.36942	0.698	0.176	0	Neutrophil
BCL2A1	0	3.34317	0.894	0.389	0	Neutrophil
IVNS1ABP	0	3.25617	0.811	0.432	0	Neutrophil
PHACTR1	0	3.2531	0.724	0.245	0	Neutrophil
IFITM2	0	3.21128	0.885	0.779	0	Neutrophil
PLEK	0	3.20824	0.777	0.381	0	Neutrophil
HCAR3	0	3.18768	0.496	0.095	0	Neutrophil
SAT1	0	3.09868	0.975	0.835	0	Neutrophil
SLC25A37	0	3.06317	0.688	0.279	0	Neutrophil
SMIM25	0	3.0036	0.669	0.153	0	Neutrophil
TNFAIP6	0	2.95224	0.514	0.135	0	Neutrophil
TREM1	0	2.93951	0.684	0.168	0	Neutrophil
CCL4L2	0	2.93113	0.474	0.326	0	Neutrophil
IL1RN	0	2.9235	0.531	0.207	0	Neutrophil
LITAF	0	2.89116	0.839	0.573	0	Neutrophil
AQP9	0	2.86415	0.684	0.165	0	Neutrophil
FPR1	0	2.82177	0.622	0.169	0	Neutrophil
S100A8	0	2.82011	0.778	0.27	0	Neutrophil
KATNBL1	0	2.77785	0.416	0.259	0	Neutrophil
C15orf48	0	2.77691	0.56	0.299	0	Neutrophil
PTGS2	0	2.77441	0.52	0.21	0	Neutrophil
OSM	0	2.76722	0.521	0.155	0	Neutrophil
RNF149	0	2.72105	0.722	0.445	0	Neutrophil
FFAR2	0	2.65574	0.401	0.049	0	Neutrophil
PPIF	0	2.65537	0.618	0.298	0	Neutrophil
NABP1	0	2.65257	0.662	0.398	0	Neutrophil
RGS2	0	2.58651	0.552	0.474	0	Neutrophil
CLEC4E	0	2.57913	0.46	0.127	0	Neutrophil
FPR2	0	2.57859	0.449	0.091	0	Neutrophil
S100A9	0	2.5613	0.87	0.334	0	Neutrophil
MARCKS	0	2.53013	0.72	0.377	0	Neutrophil
CCL3	0	2.53003	0.413	0.309	0	Neutrophil
HCAR2	0	2.52644	0.412	0.082	0	Neutrophil
GK	0	2.49762	0.643	0.273	0	Neutrophil
IGSF6	0	2.47339	0.572	0.184	0	Neutrophil
CYSTM1	0	2.46547	0.582	0.273	0	Neutrophil
MXD1	0	2.45268	0.611	0.292	0	Neutrophil
SERPINA1	0	2.44843	0.666	0.214	0	Neutrophil
ALOX5AP	0	2.44506	0.753	0.516	0	Neutrophil
FTH1	0	2.43934	0.998	0.987	0	Neutrophil
NEAT1	0	2.43687	0.98	0.9	0	Neutrophil
PLAUR	0	2.4344	0.756	0.318	0	Neutrophil
CEBPB	0	2.42367	0.786	0.48	0	Neutrophil
MNDA	0	2.42231	0.37	0.176	0	Neutrophil
CXCR2	0	2.40778	0.305	0.027	0	Neutrophil
AC023157.3	0	2.39919	0.334	0.074	0	Neutrophil
GCA	0	2.38734	0.484	0.226	0	Neutrophil
LCP2	0	2.38496	0.656	0.419	0	Neutrophil
ICAM1	0	2.37653	0.562	0.289	0	Neutrophil
LST1	0	2.36525	0.575	0.26	0	Neutrophil
GLUL	0	2.36124	0.683	0.376	0	Neutrophil
DUSP1	0	2.35598	0.871	0.807	0	Neutrophil
FCGR2A	0	2.32267	0.575	0.218	0	Neutrophil
IFIT2	0	2.31004	0.258	0.088	0	Neutrophil
LRG1	0	2.30814	0.345	0.066	0	Neutrophil
CCRL2	0	2.29444	0.398	0.125	0	Neutrophil
AZIN1-AS1	0	2.29225	0.261	0.085	0	Neutrophil
IL1R2	0	2.28275	0.371	0.084	0	Neutrophil
TNFAIP2	0	2.28165	0.471	0.195	0	Neutrophil
TLR2	0	2.27217	0.476	0.133	0	Neutrophil
SRGN	0	2.25108	0.966	0.892	0	Neutrophil
LYN	0	2.24927	0.615	0.31	0	Neutrophil
GBP1	0	2.24641	0.4	0.28	0	Neutrophil
CXCL1	0	2.20994	0.388	0.127	0	Neutrophil
ADM	0	2.20073	0.32	0.125	0	Neutrophil
ETS2	0	2.19487	0.563	0.26	0	Neutrophil
NBN	0	2.17575	0.436	0.277	0	Neutrophil
PDE4B	0	2.16856	0.543	0.527	0	Neutrophil
NCF2	0	2.16791	0.524	0.19	0	Neutrophil
GPR65	0	2.11194	0.492	0.352	0	Neutrophil
SDCBP	0	2.10855	0.754	0.544	0	Neutrophil
DDX60L	0	2.10452	0.45	0.226	0	Neutrophil
CLEC7A	0	2.10417	0.442	0.19	0	Neutrophil
GBP5	0	2.10387	0.377	0.316	0	Neutrophil
EGR1	0	2.0994	0.475	0.283	0	Neutrophil
MIR3945HG	0	2.09883	0.34	0.109	0	Neutrophil
CLEC4A	0	2.09789	0.336	0.121	0	Neutrophil
IL1RAP	0	2.08609	0.383	0.106	0	Neutrophil
ANP32A	0	2.08268	0.511	0.469	0	Neutrophil
TMEM154	0	2.08215	0.472	0.211	0	Neutrophil
ATP2B1-AS1	0	2.06406	0.491	0.295	0	Neutrophil
BASP1	0	2.05712	0.498	0.35	0	Neutrophil
TRIB1	0	2.05204	0.419	0.213	0	Neutrophil
IFIT3	0	2.05097	0.28	0.129	0	Neutrophil
CMTM2	0	2.04602	0.261	0.024	0	Neutrophil
MBOAT7	0	2.03947	0.431	0.191	0	Neutrophil
EGR3	0	2.03918	0.397	0.156	0	Neutrophil
C5AR1	0	2.03867	0.447	0.173	0	Neutrophil
FNDC3B	0	2.03629	0.49	0.276	0	Neutrophil
PELI1	0	2.0271	0.437	0.254	0	Neutrophil
ASAH1	0	2.02253	0.454	0.37	0	Neutrophil
TLR4	0	2.01144	0.33	0.106	0	Neutrophil
CCL5	0	4.6149	0.958	0.101	0	NK cell
GNLY	0	4.28733	0.418	0.062	0	NK cell
NKG7	0	4.12065	0.924	0.064	0	NK cell
GZMB	0	3.52012	0.657	0.055	0	NK cell
GZMA	0	3.49094	0.901	0.066	0	NK cell
GZMK	0	3.19728	0.679	0.034	0	NK cell
XCL2	0	2.53567	0.418	0.009	0	NK cell
GZMH	0	2.44582	0.545	0.014	0	NK cell
PRF1	0	2.41138	0.611	0.035	0	NK cell
CST7	0	2.3494	0.889	0.177	0	NK cell
KLRD1	0	2.29055	0.484	0.014	0	NK cell
KLRK1	0	2.10311	0.648	0.015	0	NK cell
CD8A	0	2.0816	0.512	0.013	0	NK cell
PIK3R1	0	1.85755	0.717	0.235	0	NK cell
IFNG	0	1.83736	0.291	0.018	0	NK cell
ZFP36L2	0	1.81465	0.965	0.459	0	NK cell
RUNX3	0	1.74506	0.762	0.205	0	NK cell
CRTAM	0	1.74362	0.344	0.016	0	NK cell
APOBEC3G	0	1.72738	0.645	0.136	0	NK cell
CD7	0	1.71709	0.682	0.149	0	NK cell
HCST	0	1.71524	0.91	0.377	0	NK cell
GZMM	0	1.71028	0.628	0.089	0	NK cell
CTSW	0	1.70826	0.465	0.026	0	NK cell
TRDC	0	1.68667	0.257	0.01	0	NK cell
PLAAT4	0	1.67787	0.771	0.214	0	NK cell
CD8B	0	1.66628	0.41	0.009	0	NK cell
CD3D	0	1.66388	0.741	0.201	0	NK cell
CD2	0	1.65071	0.846	0.204	0	NK cell
IL32	0	1.58539	0.88	0.277	0	NK cell
CMC1	0	1.5805	0.465	0.131	0	NK cell
KLRC1	0	1.57799	0.25	0.007	0	NK cell
CD3G	0	1.56569	0.661	0.164	0	NK cell
CCL4	0	1.56508	0.877	0.36	0	NK cell
GIMAP7	0	1.5079	0.618	0.14	0	NK cell
FYN	0	1.48097	0.723	0.209	0	NK cell
DUSP2	0	1.47492	0.834	0.423	0	NK cell
CD3E	0	1.43446	0.719	0.178	0	NK cell
TRBC2	0	1.39891	0.766	0.217	0	NK cell
LINC01871	0	1.38956	0.429	0.041	0	NK cell
STK17A	0	1.38632	0.81	0.316	0	NK cell
EVL	0	1.37873	0.721	0.24	0	NK cell
ITGA1	0	1.37419	0.366	0.033	0	NK cell
SRSF7	0	1.36173	0.872	0.423	0	NK cell
RPS15A	0	1.36153	0.991	0.634	0	NK cell
CD52	0	1.34586	0.873	0.366	0	NK cell
HOPX	0	1.34197	0.436	0.069	0	NK cell
ARL4C	0	1.34033	0.775	0.284	0	NK cell
PPP2R5C	0	1.3367	0.787	0.339	0	NK cell
IKZF3	0	1.33276	0.611	0.167	0	NK cell
TRGC2	0	1.32483	0.361	0.019	0	NK cell
CD96	0	1.32225	0.554	0.101	0	NK cell
SAMD3	0	1.32024	0.449	0.023	0	NK cell
IL2RB	0	1.297	0.503	0.097	0	NK cell
CNOT6L	0	1.29344	0.67	0.259	0	NK cell
LAG3	0	1.29033	0.402	0.046	0	NK cell
ETS1	0	1.28924	0.76	0.26	0	NK cell
CD247	0	1.28315	0.547	0.117	0	NK cell
SH2D1A	0	1.28163	0.477	0.075	0	NK cell
LYAR	0	1.2627	0.486	0.116	0	NK cell
TRBC1	0	1.24187	0.524	0.135	0	NK cell
CEMIP2	0	1.23312	0.545	0.198	0	NK cell
BCL11B	0	1.22555	0.636	0.17	0	NK cell
SLFN5	0	1.2039	0.611	0.22	0	NK cell
RPS3	0	1.20243	0.986	0.606	0	NK cell
RPL23A	0	1.19881	0.986	0.561	0	NK cell
SYNE2	0	1.19341	0.662	0.213	0	NK cell
TRAC	0	1.18297	0.665	0.207	0	NK cell
SYTL3	0	1.18255	0.519	0.138	0	NK cell
PCED1B-AS1	0	1.18248	0.674	0.249	0	NK cell
LEPROTL1	0	1.18241	0.706	0.287	0	NK cell
RPS27	0	1.17788	0.993	0.771	0	NK cell
KLRB1	0	1.17503	0.292	0.093	0	NK cell
GPR171	0	1.15985	0.417	0.071	0	NK cell
PTPN22	0	1.14625	0.501	0.133	0	NK cell
CLDND1	0	1.14457	0.485	0.191	0	NK cell
ID2	0	1.14326	0.677	0.267	0	NK cell
CD99	0	1.13953	0.76	0.349	0	NK cell
SLC38A1	0	1.13356	0.595	0.193	0	NK cell
RPS19	0	1.12604	0.991	0.681	0	NK cell
RPS29	0	1.1146	0.99	0.688	0	NK cell
CALM1	0	1.10809	0.964	0.585	0	NK cell
PYHIN1	0	1.10542	0.435	0.078	0	NK cell
TUBA4A	0	1.10202	0.538	0.198	0	NK cell
CLIC3	0	1.10191	0.29	0.025	0	NK cell
RNF19A	0	1.09924	0.677	0.293	0	NK cell
KLRG1	0	1.09909	0.303	0.028	0	NK cell
TRG-AS1	0	1.0935	0.355	0.056	0	NK cell
EMB	0	1.09279	0.635	0.24	0	NK cell
LCK	0	1.08617	0.566	0.139	0	NK cell
RPS24	0	1.0817	0.987	0.633	0	NK cell
ACAP1	0	1.07344	0.64	0.233	0	NK cell
TC2N	0	1.07024	0.421	0.071	0	NK cell
RPS4Y1	0	1.05891	0.554	0.215	0	NK cell
PDE4D	0	1.05353	0.456	0.136	0	NK cell
SEPTIN7	0	1.04368	0.874	0.49	0	NK cell
MATK	0	1.04347	0.372	0.046	0	NK cell
PDCD4	0	1.03905	0.693	0.311	0	NK cell
ITM2A	0	1.03747	0.51	0.162	0	NK cell
C12orf75	0	1.03525	0.448	0.113	0	NK cell
PIP4K2A	0	1.03239	0.557	0.205	0	NK cell
PTGDS	0	4.45017	0.575	0.024	0	pDC
GZMB	0	3.95187	0.953	0.113	0	pDC
TCF4	0	3.11874	0.975	0.154	0	pDC
PLAC8	0	3.0493	0.932	0.093	0	pDC
IRF4	0	2.99461	0.938	0.111	0	pDC
SOX4	0	2.87539	0.736	0.108	0	pDC
TSPAN13	0	2.85837	0.888	0.035	0	pDC
JCHAIN	0	2.85492	0.932	0.07	0	pDC
IRF8	0	2.79542	0.919	0.105	0	pDC
LDLRAD4	0	2.77029	0.888	0.14	0	pDC
CCDC50	0	2.72927	0.935	0.156	0	pDC
PLD4	0	2.62002	0.916	0.023	0	pDC
IL3RA	0	2.58455	0.941	0.066	0	pDC
ITM2C	0	2.47641	0.922	0.117	0	pDC
CLIC3	0	2.46603	0.863	0.049	0	pDC
C12orf75	0	2.45982	0.919	0.144	0	pDC
UGCG	0	2.33908	0.935	0.191	0	pDC
MAP1A	0	2.3145	0.891	0.016	0	pDC
SCT	0	2.27576	0.829	0.002	0	pDC
SMPD3	0	2.26794	0.885	0.006	0	pDC
GRASP	0	2.26618	0.904	0.118	0	pDC
SERPINF1	0	2.25147	0.904	0.064	0	pDC
RASD1	0	2.22177	0.609	0.024	0	pDC
APP	0	2.11584	0.913	0.114	0	pDC
BCL11A	0	2.10532	0.898	0.077	0	pDC
SPIB	0	2.02744	0.845	0.049	0	pDC
LILRA4	0	1.98504	0.854	0.002	0	pDC
TCL1A	0	1.9607	0.416	0.005	0	pDC
MPEG1	0	1.95053	0.882	0.08	0	pDC
CCDC88A	0	1.90183	0.925	0.161	0	pDC
EGLN3	0	1.88112	0.758	0.027	0	pDC
RUBCN	0	1.85512	0.876	0.082	0	pDC
KRT5	0	1.83945	0.537	0.018	0	pDC
PMEPA1	0	1.80213	0.863	0.117	0	pDC
LRRC26	0	1.80034	0.755	0.001	0	pDC
GAS6	0	1.7853	0.876	0.068	0	pDC
CD2AP	0	1.73189	0.898	0.129	0	pDC
CYB561A3	0	1.7141	0.857	0.089	0	pDC
STMN1	0	1.69262	0.842	0.105	0	pDC
DERL3	0	1.64728	0.767	0.038	0	pDC
LILRB4	0	1.63984	0.835	0.071	0	pDC
MZB1	0	1.636	0.894	0.068	0	pDC
COBLL1	0	1.62101	0.795	0.061	0	pDC
FCHSD2	0	1.58767	0.885	0.155	0	pDC
CDYL	0	1.58241	0.82	0.116	0	pDC
ZFAT	0	1.56485	0.724	0.022	0	pDC
TRAF4	0	1.5463	0.77	0.059	0	pDC
AC007952.4	0	1.54408	0.752	0.082	0	pDC
OPN3	0	1.54224	0.683	0.053	0	pDC
SEL1L3	0	1.52961	0.801	0.109	0	pDC
SLC15A4	0	1.5233	0.91	0.141	0	pDC
C12orf45	0	1.51647	0.755	0.106	0	pDC
RNASE6	0	1.51185	0.835	0.093	0	pDC
LAMP5	0	1.49691	0.699	0.008	0	pDC
MS4A6A	0	1.49083	0.727	0.082	0	pDC
N4BP2L1	0	1.48591	0.789	0.121	0	pDC
TPM2	0	1.46881	0.686	0.046	0	pDC
CLEC4C	0	1.46812	0.724	0.001	0	pDC
POLB	0	1.46793	0.714	0.074	0	pDC
DCK	0	1.37766	0.804	0.119	0	pDC
CLN8	0	1.35266	0.792	0.087	0	pDC
AL355075.4	0	1.33345	0.475	0.038	0	pDC
PTCRA	0	1.32663	0.621	0.001	0	pDC
CXCR3	0	1.2501	0.727	0.063	0	pDC
NIBAN3	0	1.24898	0.658	0.011	0	pDC
ZBTB18	0	1.22162	0.661	0.047	0	pDC
MYBL2	0	1.19005	0.534	0.013	0	pDC
SHD	0	1.17723	0.599	0	0	pDC
INPP4A	0	1.17608	0.724	0.091	0	pDC
CHAF1A	0	1.15711	0.609	0.041	0	pDC
BCL7A	0	1.15574	0.652	0.022	0	pDC
CBFA2T3	0	1.13885	0.689	0.038	0	pDC
RUNX2	0	1.12635	0.699	0.081	0	pDC
ABHD15	0	1.10929	0.677	0.033	0	pDC
SIDT1	0	1.09869	0.618	0.032	0	pDC
PLAAT3	0	1.09288	0.671	0.082	0	pDC
IDH3A	0	1.09177	0.693	0.07	0	pDC
ALDH2	0	1.09134	0.73	0.092	0	pDC
UNC93B1	0	1.08792	0.755	0.105	0	pDC
PACSIN1	0	1.08225	0.658	0.002	0	pDC
NEK8	0	1.07888	0.5	0.019	0	pDC
BLNK	0	1.07615	0.634	0.042	0	pDC
SEMA7A	0	1.0673	0.652	0.041	0	pDC
AFF3	0	1.06235	0.624	0.042	0	pDC
AC024560.5	0	1.06189	0.677	0.055	0	pDC
DNASE1L3	0	1.05853	0.547	0.007	0	pDC
FLNB	0	1.04328	0.63	0.054	0	pDC
PPP1R14A	0	1.04293	0.481	0.028	0	pDC
PHEX	0	1.02023	0.568	0.003	0	pDC
WDFY4	0	1.01861	0.674	0.063	0	pDC
SCN9A	0	1.01415	0.575	0.007	0	pDC
SEPHS1	0	1.00133	0.584	0.063	0	pDC
CD36	0	0.994887	0.534	0.025	0	pDC
MGST2	0	0.994137	0.596	0.061	0	pDC
LRR1	0	0.958257	0.565	0.043	0	pDC
SH2B3	0	0.952358	0.724	0.097	0	pDC
CIB2	0	0.948276	0.565	0.013	0	pDC
RPS6KA4	0	0.934374	0.63	0.048	0	pDC
MOB1B	0	0.930147	0.634	0.076	0	pDC
LINC02812	0	0.927878	0.506	0.006	0	pDC
IGLC1	0	8.00896	0.941	0.128	0	Plasma cell
IGKC	0	7.80533	0.994	0.5	0	Plasma cell
IGLC3	0	7.57284	0.8	0.137	0	Plasma cell
IGHG1	0	7.39431	0.942	0.186	0	Plasma cell
IGLC2	0	7.13831	0.867	0.237	0	Plasma cell
IGHG3	0	6.49176	0.908	0.167	0	Plasma cell
IGHG2	0	6.41626	0.806	0.074	0	Plasma cell
IGHA1	0	6.12137	0.861	0.15	0	Plasma cell
IGHG4	0	5.76642	0.914	0.18	0	Plasma cell
JCHAIN	0	5.28302	0.937	0.049	0	Plasma cell
IGHM	0	5.07343	0.436	0.071	0	Plasma cell
MZB1	0	4.21916	0.979	0.046	0	Plasma cell
SSR4	0	3.39213	0.982	0.474	0	Plasma cell
FKBP11	0	2.87426	0.955	0.159	0	Plasma cell
SEC11C	0	2.64724	0.952	0.233	0	Plasma cell
DERL3	0	2.616	0.931	0.016	0	Plasma cell
HSP90B1	0	2.53222	0.982	0.412	0	Plasma cell
XBP1	0	2.50116	0.971	0.32	0	Plasma cell
PRDX4	0	2.46258	0.928	0.133	0	Plasma cell
TXNDC5	0	2.22417	0.925	0.07	0	Plasma cell
LMAN1	0	1.83349	0.947	0.222	0	Plasma cell
RRBP1	0	1.77555	0.938	0.202	0	Plasma cell
SSR3	0	1.77215	0.944	0.278	0	Plasma cell
CD79A	0	1.67977	0.903	0.08	0	Plasma cell
HERPUD1	0	1.64743	0.96	0.409	0	Plasma cell
ERLEC1	0	1.62209	0.914	0.156	0	Plasma cell
SDF2L1	0	1.62038	0.92	0.181	0	Plasma cell
MYDGF	0	1.57041	0.916	0.23	0	Plasma cell
ITM2C	0	1.52847	0.893	0.098	0	Plasma cell
SPCS2	0	1.51259	0.948	0.399	0	Plasma cell
SPCS3	0	1.50281	0.955	0.343	0	Plasma cell
PPIB	0	1.50241	0.949	0.438	0	Plasma cell
FCRL5	0	1.43199	0.85	0.019	0	Plasma cell
MANF	0	1.36258	0.903	0.195	0	Plasma cell
PDIA6	0	1.20378	0.924	0.29	0	Plasma cell
SELENOS	0	1.19213	0.926	0.27	0	Plasma cell
TNFRSF17	0	1.19187	0.763	0.007	0	Plasma cell
JSRP1	0	1.17847	0.652	0.006	0	Plasma cell
RABAC1	0	1.15963	0.934	0.339	0	Plasma cell
RPN2	0	1.14434	0.906	0.238	0	Plasma cell
CRELD2	0	1.12344	0.855	0.111	0	Plasma cell
SEC61B	0	1.09766	0.943	0.46	0	Plasma cell
MT1G	0	1.09005	0.481	0.075	0	Plasma cell
PDIA4	0	1.08559	0.836	0.136	0	Plasma cell
TENT5C	0	1.08034	0.897	0.174	0	Plasma cell
CD38	0	1.06045	0.78	0.065	0	Plasma cell
SRM	0	1.04471	0.835	0.138	0	Plasma cell
PLPP5	0	1.04458	0.867	0.108	0	Plasma cell
SEL1L	0	1.0443	0.879	0.177	0	Plasma cell
IGLV3-1	0	1.02105	0.314	0.001	0	Plasma cell
SPCS1	0	1.01712	0.931	0.375	0	Plasma cell
POU2AF1	0	1.00407	0.764	0.031	0	Plasma cell
NUCB2	0	0.980894	0.843	0.148	0	Plasma cell
KDELR1	0	0.887656	0.878	0.215	0	Plasma cell
TRAM1	0	0.885682	0.91	0.29	0	Plasma cell
HIST1H1C	0	0.879318	0.654	0.11	0	Plasma cell
TXNDC15	0	0.876609	0.824	0.112	0	Plasma cell
HSPA5	0	0.852211	0.942	0.409	0	Plasma cell
CLPTM1L	0	0.852089	0.833	0.129	0	Plasma cell
SPATS2	0	0.831417	0.769	0.062	0	Plasma cell
ALG5	0	0.82256	0.821	0.118	0	Plasma cell
TPD52	0	0.799551	0.805	0.074	0	Plasma cell
ANKRD28	0	0.792397	0.771	0.187	0	Plasma cell
SDC1	0	0.791525	0.659	0.016	0	Plasma cell
EAF2	0	0.790789	0.744	0.059	0	Plasma cell
ZNF706	0	0.786074	0.897	0.313	0	Plasma cell
SEC61G	0	0.778284	0.926	0.378	0	Plasma cell
ITGA6	0	0.772222	0.577	0.037	0	Plasma cell
PIM2	0	0.770023	0.834	0.185	0	Plasma cell
TP53INP1	0	0.764087	0.762	0.125	0	Plasma cell
LINC02362	0	0.758408	0.629	0.026	0	Plasma cell
ST6GAL1	0	0.752644	0.777	0.098	0	Plasma cell
UBE2J1	0	0.751669	0.843	0.209	0	Plasma cell
H1FX	0	0.749864	0.669	0.21	0	Plasma cell
SRPRB	0	0.740281	0.759	0.078	0	Plasma cell
HDLBP	0	0.733739	0.845	0.209	0	Plasma cell
DNAJC1	0	0.731603	0.849	0.184	0	Plasma cell
TMED9	0	0.724411	0.86	0.231	0	Plasma cell
ATP5MC1	0	0.718352	0.824	0.217	0	Plasma cell
AC012236.1	0	0.711634	0.638	0.003	0	Plasma cell
KRTCAP2	0	0.709495	0.917	0.377	0	Plasma cell
DDOST	0	0.704495	0.799	0.18	0	Plasma cell
DNAAF1	0	0.693292	0.262	0.022	0	Plasma cell
DERL1	0	0.692336	0.861	0.199	0	Plasma cell
CCND2	0	0.682797	0.751	0.226	0	Plasma cell
PTP4A3	0	0.681289	0.493	0.035	0	Plasma cell
OSTC	0	0.679542	0.865	0.26	0	Plasma cell
PHPT1	0	0.674327	0.865	0.246	0	Plasma cell
GAS6	0	0.668466	0.69	0.054	0	Plasma cell
TXNDC11	0	0.667603	0.693	0.086	0	Plasma cell
MTDH	0	0.667195	0.91	0.413	0	Plasma cell
TMEM208	0	0.666517	0.843	0.188	0	Plasma cell
FAM92B	0	0.664092	0.456	0	0	Plasma cell
LINC01480	0	0.663187	0.303	0.027	0	Plasma cell
CALR	0	0.6601	0.916	0.365	0	Plasma cell
HM13	0	0.643956	0.883	0.239	0	Plasma cell
CCDC88A	0	0.641558	0.706	0.148	0	Plasma cell
MRPS24	0	0.619962	0.829	0.222	0	Plasma cell
NME1	0	0.619111	0.763	0.128	0	Plasma cell
KDELR2	0	0.615347	0.863	0.251	0	Plasma cell
HIST1H4C	0	3.79405	0.861	0.267	0	Proiferative cell
STMN1	0	3.24438	0.902	0.098	0	Proiferative cell
HMGB2	0	3.14879	0.922	0.244	0	Proiferative cell
MKI67	0	2.96959	0.816	0.016	0	Proiferative cell
GNLY	0	2.95099	0.455	0.094	0	Proiferative cell
CENPF	0	2.76175	0.745	0.029	0	Proiferative cell
TOP2A	0	2.58558	0.711	0.016	0	Proiferative cell
TUBA1B	0	2.55022	0.926	0.397	0	Proiferative cell
HIST1H1B	0	2.44355	0.51	0.01	0	Proiferative cell
HIST1H1D	0	2.40308	0.668	0.106	0	Proiferative cell
TUBB	0	2.36774	0.861	0.251	0	Proiferative cell
ASPM	0	2.29213	0.641	0.011	0	Proiferative cell
HMGN2	0	2.29166	0.917	0.403	0	Proiferative cell
HMGB1	0	2.24725	0.97	0.609	0	Proiferative cell
DUT	0	2.24588	0.822	0.191	0	Proiferative cell
H2AFZ	0	2.22782	0.944	0.462	0	Proiferative cell
NUSAP1	0	2.19846	0.723	0.037	0	Proiferative cell
TYMS	0	2.16337	0.758	0.015	0	Proiferative cell
PCLAF	0	2.11445	0.773	0.014	0	Proiferative cell
HIST1H1C	0	2.1086	0.695	0.119	0	Proiferative cell
HIST1H3D	0	2.06456	0.549	0.054	0	Proiferative cell
TMPO	0	2.01304	0.855	0.202	0	Proiferative cell
SMC4	0	1.96304	0.819	0.139	0	Proiferative cell
PTTG1	0	1.84631	0.752	0.099	0	Proiferative cell
TPX2	0	1.82108	0.668	0.016	0	Proiferative cell
ANP32B	0	1.81	0.903	0.377	0	Proiferative cell
RRM2	0	1.79504	0.595	0.008	0	Proiferative cell
ANP32E	0	1.78485	0.867	0.251	0	Proiferative cell
NUCKS1	0	1.77657	0.887	0.353	0	Proiferative cell
CKS1B	0	1.75407	0.736	0.067	0	Proiferative cell
HIST1H1E	0	1.74248	0.617	0.085	0	Proiferative cell
CRIP1	0	1.70732	0.935	0.453	0	Proiferative cell
PCNA	0	1.69107	0.687	0.085	0	Proiferative cell
HIST2H2AC	0	1.68952	0.629	0.129	0	Proiferative cell
H2AFV	0	1.67695	0.881	0.338	0	Proiferative cell
RAN	0	1.66488	0.903	0.399	0	Proiferative cell
CLSPN	0	1.62604	0.668	0.017	0	Proiferative cell
UBE2C	0	1.6149	0.522	0.007	0	Proiferative cell
RANBP1	0	1.59285	0.825	0.233	0	Proiferative cell
DEK	0	1.58494	0.879	0.45	0	Proiferative cell
SMC2	0	1.58294	0.753	0.065	0	Proiferative cell
CENPE	0	1.56966	0.558	0.02	0	Proiferative cell
HIST1H3B	0	1.53956	0.431	0.006	0	Proiferative cell
HELLS	0	1.53099	0.639	0.06	0	Proiferative cell
PPIA	0	1.52697	0.943	0.539	0	Proiferative cell
HNRNPAB	0	1.50715	0.842	0.284	0	Proiferative cell
NASP	0	1.49571	0.836	0.282	0	Proiferative cell
ATAD2	0	1.48687	0.674	0.06	0	Proiferative cell
PTMA	0	1.43854	0.989	0.714	0	Proiferative cell
MZT2B	0	1.42374	0.89	0.397	0	Proiferative cell
BIRC5	0	1.39776	0.586	0.007	0	Proiferative cell
SNRPD1	0	1.38697	0.838	0.251	0	Proiferative cell
ATP5MC3	0	1.38653	0.878	0.356	0	Proiferative cell
RPA3	0	1.36416	0.784	0.171	0	Proiferative cell
SLC25A5	0	1.34218	0.862	0.365	0	Proiferative cell
DNMT1	0	1.33954	0.752	0.171	0	Proiferative cell
KIF11	0	1.32566	0.589	0.012	0	Proiferative cell
CDKN3	0	1.32225	0.597	0.017	0	Proiferative cell
TK1	0	1.31173	0.619	0.012	0	Proiferative cell
SNRPB	0	1.31171	0.878	0.386	0	Proiferative cell
DLGAP5	0	1.30375	0.485	0.004	0	Proiferative cell
KLRC1	0	1.29867	0.275	0.029	0	Proiferative cell
NUDT1	0	1.27908	0.766	0.14	0	Proiferative cell
HMMR	0	1.27288	0.477	0.009	0	Proiferative cell
KNL1	0	1.26316	0.568	0.015	0	Proiferative cell
SMC3	0	1.25385	0.795	0.229	0	Proiferative cell
DNAJC9	0	1.24403	0.696	0.094	0	Proiferative cell
USP1	0	1.23396	0.735	0.141	0	Proiferative cell
KIF20B	0	1.23342	0.611	0.083	0	Proiferative cell
HIST1H2AG	0	1.22962	0.453	0.025	0	Proiferative cell
CBX5	0	1.22789	0.758	0.147	0	Proiferative cell
SNRPF	0	1.22748	0.811	0.275	0	Proiferative cell
CENPM	0	1.22682	0.663	0.032	0	Proiferative cell
CDK1	0	1.22676	0.538	0.015	0	Proiferative cell
EZH2	0	1.22118	0.677	0.086	0	Proiferative cell
C12orf75	0	1.22064	0.713	0.141	0	Proiferative cell
PHF19	0	1.21525	0.718	0.077	0	Proiferative cell
HNRNPD	0	1.2101	0.863	0.365	0	Proiferative cell
MAD2L1	0	1.2088	0.651	0.029	0	Proiferative cell
H2AFX	0	1.20535	0.632	0.104	0	Proiferative cell
PA2G4	0	1.20121	0.835	0.295	0	Proiferative cell
COX5A	0	1.19414	0.845	0.327	0	Proiferative cell
MZT2A	0	1.19052	0.838	0.273	0	Proiferative cell
GTSE1	0	1.17829	0.522	0.006	0	Proiferative cell
PRC1	0	1.17762	0.574	0.024	0	Proiferative cell
CEP55	0	1.16511	0.57	0.009	0	Proiferative cell
CARHSP1	0	1.16404	0.756	0.162	0	Proiferative cell
MCM3	0	1.15763	0.602	0.064	0	Proiferative cell
CALM3	0	1.15251	0.855	0.347	0	Proiferative cell
HIST1H2AL	0	1.14561	0.392	0.009	0	Proiferative cell
PSIP1	0	1.14266	0.798	0.232	0	Proiferative cell
MRPL51	0	1.1385	0.826	0.283	0	Proiferative cell
SIVA1	0	1.13249	0.784	0.249	0	Proiferative cell
IDH2	0	1.12899	0.725	0.175	0	Proiferative cell
TNFRSF18	0	1.1196	0.492	0.108	0	Proiferative cell
LSM4	0	1.11077	0.753	0.184	0	Proiferative cell
ZWINT	0	1.10009	0.616	0.01	0	Proiferative cell
HNRNPR	0	1.0995	0.842	0.331	0	Proiferative cell
CBX3	0	1.09723	0.865	0.361	0	Proiferative cell
LSM5	0	1.09211	0.781	0.195	0	Proiferative cell
COL1A1	0	6.39059	0.967	0.067	0	Stromal cell
COL3A1	0	6.17491	0.959	0.062	0	Stromal cell
COL1A2	0	5.9873	0.968	0.064	0	Stromal cell
DCN	0	5.54715	0.948	0.036	0	Stromal cell
LUM	0	4.98826	0.886	0.026	0	Stromal cell
COL6A1	0	4.71878	0.945	0.036	0	Stromal cell
SPARC	0	4.57741	0.948	0.053	0	Stromal cell
COL6A2	0	4.49879	0.943	0.034	0	Stromal cell
POSTN	0	4.38928	0.753	0.02	0	Stromal cell
COL6A3	0	4.33057	0.911	0.03	0	Stromal cell
CALD1	0	4.10273	0.905	0.027	0	Stromal cell
FN1	0	3.822	0.905	0.071	0	Stromal cell
APOD	0	3.73253	0.314	0.012	0	Stromal cell
COL5A2	0	3.72101	0.875	0.012	0	Stromal cell
TPM2	0	3.48526	0.851	0.02	0	Stromal cell
TAGLN	0	3.48148	0.593	0.025	0	Stromal cell
MMP2	0	3.40357	0.72	0.023	0	Stromal cell
NNMT	0	3.35278	0.867	0.02	0	Stromal cell
LGALS1	0	3.3202	0.966	0.369	0	Stromal cell
CXCL13	0	3.31823	0.323	0.029	0	Stromal cell
RARRES2	0	3.30365	0.667	0.01	0	Stromal cell
CTHRC1	0	3.24935	0.755	0.017	0	Stromal cell
C1R	0	3.17686	0.771	0.017	0	Stromal cell
AEBP1	0	3.15255	0.791	0.016	0	Stromal cell
IGFBP7	0	3.13468	0.763	0.07	0	Stromal cell
BGN	0	3.08833	0.764	0.014	0	Stromal cell
THY1	0	3.04192	0.803	0.008	0	Stromal cell
COL5A1	0	2.9932	0.801	0.014	0	Stromal cell
MT1E	0	2.97833	0.639	0.118	0	Stromal cell
PRRX1	0	2.96351	0.809	0.005	0	Stromal cell
COL12A1	0	2.88452	0.741	0.008	0	Stromal cell
MMP1	0	2.87304	0.317	0.022	0	Stromal cell
MT2A	0	2.82335	0.786	0.381	0	Stromal cell
CTSK	0	2.81576	0.731	0.015	0	Stromal cell
SELENOM	0	2.80932	0.837	0.116	0	Stromal cell
TPM1	0	2.77902	0.73	0.057	0	Stromal cell
IGFBP4	0	2.74847	0.777	0.046	0	Stromal cell
SERPINF1	0	2.71523	0.737	0.044	0	Stromal cell
FSTL1	0	2.68684	0.817	0.016	0	Stromal cell
PTGDS	0	2.68288	0.331	0.016	0	Stromal cell
PCOLCE	0	2.67018	0.799	0.012	0	Stromal cell
C1S	0	2.63965	0.711	0.012	0	Stromal cell
FBLN1	0	2.60266	0.688	0.007	0	Stromal cell
CCN2	0	2.59478	0.613	0.017	0	Stromal cell
MYL9	0	2.52864	0.71	0.017	0	Stromal cell
MGP	0	2.5123	0.27	0.02	0	Stromal cell
SERPINH1	0	2.48466	0.806	0.034	0	Stromal cell
C11orf96	0	2.42273	0.541	0.026	0	Stromal cell
IFI27	0	2.40095	0.62	0.057	0	Stromal cell
MT1M	0	2.38312	0.353	0.036	0	Stromal cell
MT1X	0	2.35201	0.469	0.188	0	Stromal cell
FBN1	0	2.33691	0.717	0.011	0	Stromal cell
ACTA2	0	2.29132	0.343	0.027	0	Stromal cell
DIO2	0	2.28543	0.452	0.003	0	Stromal cell
CCDC80	0	2.28478	0.68	0.009	0	Stromal cell
SFRP2	0	2.28207	0.356	0.003	0	Stromal cell
COL4A1	0	2.18087	0.507	0.02	0	Stromal cell
GAS1	0	2.17709	0.581	0.005	0	Stromal cell
CALU	0	2.1328	0.791	0.148	0	Stromal cell
CCN1	0	2.09859	0.557	0.012	0	Stromal cell
WNT5A	0	2.09251	0.554	0.016	0	Stromal cell
PDGFRA	0	2.09	0.568	0.006	0	Stromal cell
TIMP2	0	2.08875	0.805	0.159	0	Stromal cell
IGFBP5	0	2.07004	0.306	0.005	0	Stromal cell
CAVIN1	0	2.03066	0.711	0.031	0	Stromal cell
TIMP1	0	2.00542	0.897	0.4	0	Stromal cell
DSTN	0	2	0.804	0.217	0	Stromal cell
COL4A2	0	1.99358	0.536	0.021	0	Stromal cell
ANTXR1	0	1.9896	0.61	0.005	0	Stromal cell
HTRA1	0	1.98696	0.578	0.024	0	Stromal cell
THBS2	0	1.96649	0.575	0.004	0	Stromal cell
VIM	0	1.95413	0.988	0.645	0	Stromal cell
VCAN	0	1.92702	0.771	0.081	0	Stromal cell
SULF1	0	1.91958	0.558	0.004	0	Stromal cell
TWIST1	0	1.91445	0.621	0.006	0	Stromal cell
S100A13	0	1.90877	0.717	0.041	0	Stromal cell
PMEPA1	0	1.89073	0.665	0.101	0	Stromal cell
CXCL6	0	1.8788	0.308	0.009	0	Stromal cell
RCN1	0	1.85841	0.685	0.057	0	Stromal cell
TCF4	0	1.84367	0.721	0.137	0	Stromal cell
TNC	0	1.84152	0.409	0.006	0	Stromal cell
GREM1	0	1.83782	0.449	0.003	0	Stromal cell
CDH11	0	1.82903	0.629	0.003	0	Stromal cell
PDGFRB	0	1.827	0.623	0.005	0	Stromal cell
RAB13	0	1.82335	0.699	0.099	0	Stromal cell
TDO2	0	1.82067	0.382	0.002	0	Stromal cell
GJA1	0	1.81266	0.543	0.012	0	Stromal cell
MEG3	0	1.78661	0.469	0.004	0	Stromal cell
CAVIN3	0	1.77743	0.663	0.03	0	Stromal cell
RCN3	0	1.77415	0.674	0.016	0	Stromal cell
TGFBI	0	1.76369	0.626	0.089	0	Stromal cell
ITGB1	0	1.75505	0.865	0.37	0	Stromal cell
SERPING1	0	1.73343	0.583	0.078	0	Stromal cell
CLU	0	1.72118	0.288	0.045	0	Stromal cell
MDK	0	1.71994	0.54	0.019	0	Stromal cell
FAP	0	1.71511	0.602	0.01	0	Stromal cell
RND3	0	1.7073	0.564	0.011	0	Stromal cell
PPIB	0	1.70492	0.879	0.437	0	Stromal cell
ANXA2	0	1.69626	0.877	0.321	0	Stromal cell
FILIP1L	0	1.6961	0.524	0.038	0	Stromal cell
IL32	0	2.51031	0.922	0.221	0	T cell
CD2	0	2.28287	0.881	0.147	0	T cell
TRBC2	0	2.1705	0.801	0.167	0	T cell
IL7R	0	2.1484	0.728	0.164	0	T cell
TRAC	0	2.12483	0.835	0.137	0	T cell
CD3D	0	2.11639	0.891	0.129	0	T cell
TNFRSF4	0	2.10298	0.425	0.049	0	T cell
MAF	0	2.0994	0.669	0.132	0	T cell
TRBC1	0	2.09839	0.585	0.092	0	T cell
KLRB1	0	2.01898	0.419	0.052	0	T cell
LTB	0	1.95998	0.85	0.293	0	T cell
BCL11B	0	1.88981	0.787	0.104	0	T cell
SPOCK2	0	1.86809	0.71	0.091	0	T cell
RORA	0	1.80821	0.671	0.119	0	T cell
CD3E	0	1.78064	0.808	0.118	0	T cell
TNFRSF18	0	1.71334	0.399	0.055	0	T cell
CTLA4	0	1.68616	0.466	0.036	0	T cell
CD3G	0	1.64401	0.764	0.105	0	T cell
RGS1	0	1.63321	0.829	0.296	0	T cell
RPS4X	0	1.57657	0.962	0.522	0	T cell
ETS1	0	1.57628	0.795	0.214	0	T cell
RPL13	0	1.54246	0.976	0.637	0	T cell
RPS12	0	1.51718	0.969	0.598	0	T cell
PRDM1	0	1.51032	0.662	0.223	0	T cell
IL2RA	0	1.50516	0.292	0.056	0	T cell
RPL3	0	1.49748	0.96	0.54	0	T cell
CD7	0	1.49042	0.602	0.124	0	T cell
RPS3A	0	1.48766	0.963	0.581	0	T cell
RPS3	0	1.48668	0.96	0.582	0	T cell
LEPROTL1	0	1.47456	0.764	0.243	0	T cell
ZFP36L2	0	1.47232	0.895	0.433	0	T cell
RPS6	0	1.47227	0.962	0.593	0	T cell
RPL11	0	1.47164	0.969	0.578	0	T cell
SARAF	0	1.46489	0.88	0.431	0	T cell
ARID5B	0	1.45069	0.704	0.245	0	T cell
RPL34	0	1.43612	0.968	0.666	0	T cell
RPS8	0	1.41979	0.962	0.567	0	T cell
RPS18	0	1.41975	0.97	0.578	0	T cell
RPSA	0	1.41236	0.947	0.479	0	T cell
RPL10	0	1.40936	0.977	0.691	0	T cell
RPS15A	0	1.40917	0.968	0.61	0	T cell
LDHB	0	1.40777	0.748	0.26	0	T cell
ICOS	0	1.40396	0.458	0.034	0	T cell
SOD1	0	1.40282	0.771	0.308	0	T cell
BATF	0	1.40001	0.504	0.127	0	T cell
RPL5	0	1.39823	0.95	0.509	0	T cell
RPL32	0	1.39782	0.968	0.66	0	T cell
RPS29	0	1.3954	0.969	0.668	0	T cell
RPLP1	0	1.39487	0.982	0.761	0	T cell
RPL10A	0	1.38038	0.948	0.5	0	T cell
RPS27A	0	1.38024	0.97	0.703	0	T cell
FXYD5	0	1.37726	0.819	0.341	0	T cell
RPL30	0	1.37478	0.967	0.719	0	T cell
RPS27	0	1.36475	0.975	0.757	0	T cell
RPL6	0	1.36088	0.963	0.555	0	T cell
RPL19	0	1.34424	0.964	0.623	0	T cell
RPL13A	0	1.33786	0.966	0.581	0	T cell
RPL17	0	1.33568	0.963	0.6	0	T cell
RPL14	0	1.33436	0.955	0.558	0	T cell
EEF1A1	0	1.32875	0.981	0.707	0	T cell
RPS2	0	1.32289	0.973	0.645	0	T cell
RPL22	0	1.31797	0.944	0.496	0	T cell
SYNE2	0	1.31694	0.656	0.18	0	T cell
RPS14	0	1.31622	0.966	0.634	0	T cell
RPL18A	0	1.31178	0.962	0.595	0	T cell
TIGIT	0	1.30771	0.387	0.06	0	T cell
CNOT6L	0	1.30631	0.668	0.227	0	T cell
ITM2A	0	1.30616	0.568	0.123	0	T cell
RPL18	0	1.3045	0.962	0.594	0	T cell
RPS16	0	1.29134	0.965	0.678	0	T cell
GIMAP7	0	1.2902	0.525	0.122	0	T cell
RPL26	0	1.28096	0.964	0.604	0	T cell
ARL4C	0	1.28076	0.777	0.245	0	T cell
RPS25	0	1.27793	0.959	0.635	0	T cell
RPL12	0	1.26724	0.963	0.616	0	T cell
FYN	0	1.26685	0.652	0.183	0	T cell
RPL9	0	1.26568	0.956	0.65	0	T cell
RPS23	0	1.25704	0.966	0.563	0	T cell
RNF19A	0	1.25644	0.674	0.264	0	T cell
RPS21	0	1.25588	0.96	0.581	0	T cell
RPLP0	0	1.25535	0.943	0.492	0	T cell
RPL23A	0	1.25456	0.958	0.533	0	T cell
LCK	0	1.24471	0.604	0.098	0	T cell
RPS13	0	1.24157	0.953	0.602	0	T cell
RPL24	0	1.2368	0.957	0.598	0	T cell
RACK1	0	1.23455	0.942	0.51	0	T cell
RPL36	0	1.23079	0.958	0.582	0	T cell
RPL7	0	1.22554	0.936	0.527	0	T cell
RPL29	0	1.21884	0.952	0.557	0	T cell
CD52	0	1.21667	0.87	0.327	0	T cell
RPL39	0	1.21651	0.968	0.707	0	T cell
RPL21	0	1.21633	0.962	0.686	0	T cell
RPL37	0	1.21235	0.966	0.682	0	T cell
RPS19	0	1.20521	0.972	0.661	0	T cell
RPL28	0	1.20498	0.977	0.772	0	T cell
RPL35A	0	1.20421	0.957	0.617	0	T cell
RPS15	0	1.20394	0.964	0.629	0	T cell
RPL36A	0	1.20067	0.941	0.533	0	T cell
RPS7	0	1.19905	0.962	0.582	0	T cell
CLEC2D	0	1.1918	0.554	0.137	0	T cell

## Sheet: Supplementary Table 2
Supplementary Table 2. Phage-ELISA assay of selected clones
	T4 acanthamoeba	T3 acanthamoeba	T11 acanthamoeba	Pseudomonas aeruginosa	Staphylococcus aureus	Staphylococcus epidermidis	Streptococcus oralis	escherichia coli	Fusarium solani	Aspergillus fumigatus	Candida albicans	Note
Acab0	5.811	1.27893	1.59132									Not to be combined with other acanthamoeba phenotypes
Acab1	6.73905											Sequencing failed
Acab2	3.6231	7.33613	8.2563	0.0457585	2	0.0525164	0.109195	0.0751708	6.5	1	1.09375
Acab3	5.34799											Sequencing failed
Acab4	5.64226	4.51094	6.0375	0.076311	1.325	0.206115	0.115956	0.101949	2.55172	1.96875	2.96296
Acab5	7.62428	6.85031	8.17672	0.0517824	1.19048	0.0846154	0.16694	0.0583643	5.05	1.42857	1.82609
Acab6	3.44564											Sequencing failed
Acab7	5.00408	2.81738	3.3023	0.128079	1.28889	0.153085	1.17576	0.2303	2.86667	2.16667	3.44
Acab8	7.70379	8.91066	10.6225	0.0520802	1.48	0.359029	0.151571	0.141122	4.04	3.21622	2.27586
Acab9	6.35542	5.66221	6.301	0.0651499	0.792208	0.484515	0.239329	0.0924776	2.75	1.76087	2.19355
Acab10	6.01463											Sequencing failed
Acab11	6.7646											Duplicates sequence 23
Acab12	6.67177											Duplicates sequence 4
Acab13	7.56093											Sequencing failed
Acab14	5.76155											Sequencing failed
Acab15	5.14191	9.86994	10.9249	0.0377155	1.22581	0.0664994	0.0948236	0.0250353	2.35	1.51852	1.39286
Acab16	5.62878											Sequencing failed
Acab17	6.94812											Duplicates sequence 23
Acab18	7.74347	17.1014	17.53	0.042204	0.916667	0.533361	0.128763	0.0395071	1.90909	1.375	1.25
Acab19	4.15642	1.07059	4.15649									Not to be combined with other acanthamoeba phenotypes
Acab20	9.73485	6.76353	7.24248	0.0497639	2.075	0.937571	0.158903	0.11878	3.64516	19.0541	11.8333
Acab21	8.33974											Sequencing failed
Acab22	3.21639											Sequencing failed
Acab23	8.65022	5.66275	6.98235	0.0389997	1.76471	0.172627	0.0940171	0.0705128	2.83333	2.41176	1.95455
Acab24	9.95897											Duplicates sequence 23
Acab25	4.21706	5.47482	6.33453	0.0497399	1.76923	0.259085	0.142949	0.109351	4.47826	2.70968	1.54286
Acab26	6.92883	7.87416	8.45618	0.21296	2	0.156943	0.209241	0.0468526	4.44	1.1	1.3913
Acab27	4.63976	6.54202	7.96218	0.0658915	1.23684	0.954023	0.127211	0.0560314	2.45455	1.21622	5
Acab28	8.83827	5.52747	5.87755	0.0495595	0.934783	0.267343	0.130503	0.0910072	1.84375	1.21951	2.06667
Acab29	2.82299	1.48916	0.548946									Not to be combined with other acanthamoeba phenotypes
Acab30	5.94427	7.17273	8.82727	0.143617	1.42222	0.386944	0.398459	0.232576	2	2.16667	1.84848
Acab31	7.706	3.0409	2.83854	0.052518	1.21212	0.212019	0.175	0.0563481	2.11538	1.52778	1.86957
Acab32	15.7024											Duplicates sequence 23
Acab33	14.1967	7.5	10.0052	0.0419715	1.28571	0.129613	0.117647	0.0595975	3.42105	2.2	2.9
Acab34	18.7204											Duplicates sequence 23
Acab35	19.3431											Duplicates sequence 23
Acab36	8.28782	0.615482	0.751864									Not to be combined with other acanthamoeba phenotypes
Acab37	7.02135											Duplicates sequence 23
Acab38	9.07126											Duplicates sequence 18
Acab39	9.60097	0.481565
Acab40	11.0167	2.2046	2.52928	0.187542	0.672	0.424099	0.160888	0.116561	5.65217	3.02151	1.88372
Acab41	4.40904	0.725053	0.942941									Not to be combined with other acanthamoeba phenotypes
Acab42	1.73117											No combination with T4 acanthamoeba, do not sequence
Acab43	3.52946											Duplicates sequence 23
Acab44	7.51619	5.33898	5.65485	0.0624777	0.983051	0.791835	0.135956	0.0618477	2.26667	0.963636	8.08333
Acab45	10.3591											Sequencing failed
Acab46	11.806											Sequencing failed
Acab47	10.41	7.70913	9.09615	0.0519383	2.13793	1.39477	0.175637	0.154157	2.27586	10.3235	14.84
Acab48	3.38012	16.4615	20.2	0.0514551	1.32	0.421954	0.130796	0.0852899	1.90909	0.931034	1.75
Acab49	2.3983	1.32652	1.87494									Not to be combined with other acanthamoeba phenotypes
Acab50	5.35017											Duplicates sequence 23
Acab51	9.69822	1.38018	1.48557									Not to be combined with other acanthamoeba phenotypes
Acab52	11.0363	4.74	5.20429	0.0774018	2.03448	0.186823	0.21204	0.0948445	3.19231	1.86207	1.86364
Acab53	10.2383											Sequencing failed
Acab54	3.25474											Sequencing failed
Acab55	1.65051											No combination with T4 acanthamoeba, do not sequence
Acab56	5.99241											Duplicates sequence 23
Acab57	11.2865	7.60088	8.10526	0.0615679	1.13889	0.237586	0.177843	0.131037	6.42105	2.82143	6.71429
Acab58	9.65333											Duplicates sequence 23
Acab59	9.40952											Sequencing failed
Acab60	3.1652											Duplicates sequence 23
Acab61	2.50635	6.394	7.648	0.0516294	1	1.03391	0.225726	0.102762	4.30769	8.66667	15.16
Acab62	5.92054											Duplicates sequence 23
Acab63	9.04358	3.96978	3.63453	0.0862999	1.61702	0.180988	0.126761	0.0714286	1.88889	1.80851	2.15385
Acab64	9.69533	4.34036	4.73494	0.10969	1.4	1.70502	0.190281	0.174691	2.74286	3	8
Acab65	10.2067	4.19027	5.47353	0.0837227	1.23077	0.148946	0.350406	0.108316	2.72414	2.02778	2.42857
Acab66	2.78154											Duplicates sequence 23
Acab67	3.07555											Duplicates sequence 18
Acab68	5.0929	10.0599	12.1577	0.290476	2.87097	0.370698	0.151452	0.0701899	6.07692	2.1875	4.68182
Acab69	7.28413											Duplicates sequence 23
Acab70	9.39286	0.516548	1.54984									Not to be combined with other acanthamoeba phenotypes
Acab71	4.90102	4.24254	4.96887	0.088474	2.58065	0.265555	0.298374	0.130849	4.19048	2.55556	2.25926
Acab72	3.03615	1.48462	1.24561									Not to be combined with other acanthamoeba phenotypes
Acab73	2.79081	4.15702	5.16942	0.0708029	1.32727	0.80079	0.213242	0.142465	6.29167	2.27273	2.52174
Acab74	3.74172	10.2745	12.3693	0.04811	1.2069	0.616632	0.101333	0.0546737	2.77273	0.78125	1.58333
Acab75	5.98033	6.35616	7.27202	0.0523719	1.39474	0.212444	0.222992	0.114114	2.03226	1.97436	2.78125
Acab76	6.93509											Duplicates sequence 36
Acab77	2.55534	2.51236	2.50309	0.0953293	1.59677	0.13936	0.290081	0.144301	2.82353	3.19048	2.18182
Acab78	2.66249											Duplicates sequence 4
Acab79	2.62126
Acab80	2.00304	2.23089	2.50306	0.0713732	2.12766	0.175712	0.130749	0.0777826	2.75	1.50877	1.175
Acab81	1.31958											No combination with T4 acanthamoeba, do not sequence
Acab82	2.17741	12.5985	13.2751	0.046551	1.33333	0.216167	0.151384	0.0715605	4.85	1.53846	1.3913
Acab83	2.10512	4.54457	5.06964	0.0517056	1.29091	0.185813	0.234306	0.0919773	7.11538	1.45946	1.88889
Acab84	1.00305											Duplicates sequence 19
Acab85	2.11064	7.87651	3.89104	0.0487013	1.27273	0.110455	0.102747	0.0616319	2.26087	1.4	1.88889
Acab86	2.18242	8.05362	9.55228	0.0529644	1.22222	0.167612	0.157679	0.0885906	1.96667	1.60526	1.84375
Acab87	2.6388	11.1424	11.6171	0.0545229	0.820513	0.0840497	0.153123	0.0878803	1.66667	1.25714	1.0625
Acab88	2.4468	6.78205	8.20299	0.0678363	1.33333	0.475583	0.215569	0.112571	1.78049	2.22917	1.52941
Acab89	2.58158											Duplicates sequence 36
Acab90	2.2067	0.72361	0.838093									Not to be combined with other acanthamoeba phenotypes
Acab91	2.12445											Duplicates sequence 23
Acab92	2.23666	10.5601	11.519	0.0668239	2.35135	0.457304	0.127532	0.0837651	3.40741	3.37143	7.51852
Acab93	2.58858	5.03659	5.6128	0.0603542	0.68254	0.352539	0.271898	0.160132	3.27586	2.1	1.5
Acab94	2.52396											Duplicates sequence 18
Acab95	2.34741	12.2289	15.1526	0.279492	0.513889	0.761746	0.116602	0.0591518	1.22857	0.862745	0.5

## Sheet: Supplementary Table 3
Supplementary Table 3. Phage sequence alignment
	Acab83	Acab26	Acab2	Acab36	Acab76	Acab89	Acab82	Acab40	Acab9	Acab74	Acab85	Acab30	Acab28	Acab8	Acab33	Acab20	Acab64	Acab65	Acab93	Acab51	Acab41	Acab48	Acab68	Acab27	Acab92	Acab71	Acab15	Acab44	Acab86	Acab52	Acab75	Acab47	Acab87	Acab31	Acab49	Acab79	Acab4	Acab12	Acab78	Acab11	Acab17	Acab23	Acab24	Acab32	Acab34	Acab35	Acab37	Acab43	Acab50
Acab83	100	55.56	57.39	57.39	57.39	57.39	58.12	55.65	55.17	55.75	60.18	55.65	59.13	59.48	60	57.39	57.39	58.26	57.39	59.83	58.97	61.74	56.41	69.23	69.83	53.85	53.85	54.31	52.59	57.52	53.91	57.14	58.18	58.04	58.93	55.96	55.96	55.96	55.96	56.88	56.88	56.88	56.88	56.88	56.88	56.88	56.88	56.88	56.88
Acab26	55.56	100	68.33	68.33	68.33	68.33	64.75	65.55	68.6	67.83	65.22	61.34	68.07	66.12	71.43	68.07	68.07	66.39	68.07	62.18	71.31	70.09	69.75	63.87	69.49	59.84	59.84	64.46	63.87	66.09	65.81	64.96	69.91	63.25	61.21	63.06	63.06	63.06	63.06	63.96	63.96	63.96	63.96	63.96	63.96	63.96	63.96	63.96	63.96
Acab2	57.39	68.33	100	99.17	99.17	99.17	69.17	70.94	67.23	72.57	70.8	67.52	72.65	74.79	76.07	71.79	73.5	73.5	76.92	64.1	74.17	72.17	72.65	69.23	75	63.33	62.5	67.23	68.38	68.42	72.17	66.09	66.67	65.52	63.48	64.55	64.55	64.55	64.55	65.45	65.45	65.45	65.45	65.45	65.45	65.45	65.45	65.45	65.45
Acab36	57.39	68.33	99.17	100	100	100	70	70.94	68.07	73.45	71.68	68.38	73.5	75.63	76.92	72.65	73.5	74.36	77.78	64.96	75	73.04	73.5	69.23	75.86	64.17	63.33	68.07	69.23	69.3	73.04	66.96	67.57	65.52	64.35	64.55	64.55	64.55	64.55	65.45	65.45	65.45	65.45	65.45	65.45	65.45	65.45	65.45	65.45
Acab76	57.39	68.33	99.17	100	100	100	70	70.94	68.07	73.45	71.68	68.38	73.5	75.63	76.92	72.65	73.5	74.36	77.78	64.96	75	73.04	73.5	69.23	75.86	64.17	63.33	68.07	69.23	69.3	73.04	66.96	67.57	65.52	64.35	64.55	64.55	64.55	64.55	65.45	65.45	65.45	65.45	65.45	65.45	65.45	65.45	65.45	65.45
Acab89	57.39	68.33	99.17	100	100	100	70	70.94	68.07	73.45	71.68	68.38	73.5	75.63	76.92	72.65	73.5	74.36	77.78	64.96	75	73.04	73.5	69.23	75.86	64.17	63.33	68.07	69.23	69.3	73.04	66.96	67.57	65.52	64.35	64.55	64.55	64.55	64.55	65.45	65.45	65.45	65.45	65.45	65.45	65.45	65.45	65.45	65.45
Acab82	58.12	64.75	69.17	70	70	70	100	70.59	69.42	73.04	72.17	68.91	73.95	73.55	73.95	71.43	71.43	76.47	74.79	73.95	72.95	75.21	75.63	69.75	74.58	62.3	63.93	71.07	69.75	72.17	70.09	71.79	71.68	69.23	73.28	65.77	65.77	65.77	65.77	66.67	66.67	66.67	66.67	66.67	66.67	66.67	66.67	66.67	66.67
Acab40	55.65	65.55	70.94	70.94	70.94	70.94	70.59	100	68.07	71.3	71.3	68.91	73.11	75.63	75.63	72.27	73.95	73.11	75.63	64.96	75.63	73.91	73.5	70.94	74.14	63.03	68.07	71.43	65.81	73.68	69.83	69.57	70.8	65.22	65.52	63.06	62.16	62.16	62.16	63.06	63.06	63.06	63.06	63.06	63.06	63.06	63.06	63.06	63.06
Acab9	55.17	68.6	67.23	68.07	68.07	68.07	69.42	68.07	100	69.57	71.3	64.71	73.95	71.9	78.15	71.43	69.75	69.75	73.95	66.95	72.73	72.41	72.03	67.8	73.5	60.33	60.33	66.12	68.07	69.57	68.38	68.38	70.8	62.39	68.97	66.67	66.67	66.67	66.67	67.57	67.57	67.57	67.57	67.57	67.57	67.57	67.57	67.57	67.57
Acab74	55.75	67.83	72.57	73.45	73.45	73.45	73.04	71.3	69.57	100	72.57	70.43	73.04	77.39	77.39	73.04	72.17	77.39	76.52	66.96	77.39	75.65	73.91	69.57	75.44	64.35	68.7	69.57	64.35	70.8	69.3	68.75	67.86	69.91	69.3	64.86	63.96	63.96	63.96	64.86	64.86	64.86	64.86	64.86	64.86	64.86	64.86	64.86	64.86
Acab85	60.18	65.22	70.8	71.68	71.68	71.68	72.17	71.3	71.3	72.57	100	70.43	70.43	78.26	74.78	71.3	70.43	75.65	75.65	70.43	74.78	74.34	72.17	71.3	75.44	64.35	66.96	70.43	68.7	70.8	70.43	69.37	70	67.57	66.07	63.3	63.3	63.3	63.3	64.22	64.22	64.22	64.22	64.22	64.22	64.22	64.22	64.22	64.22
Acab30	55.65	61.34	67.52	68.38	68.38	68.38	68.91	68.91	64.71	70.43	70.43	100	68.91	67.23	68.07	78.15	76.47	78.15	76.47	64.96	68.07	66.96	67.52	66.67	72.41	60.5	64.71	64.71	64.1	65.79	67.24	67.83	63.72	64.35	65.52	63.96	63.06	63.06	63.06	63.96	63.96	63.96	63.96	63.96	63.96	63.96	63.96	63.96	63.96
Acab28	59.13	68.07	72.65	73.5	73.5	73.5	73.95	73.11	73.95	73.04	70.43	68.91	100	76.47	78.99	70.59	73.11	73.11	73.95	70.09	76.47	76.52	74.36	71.79	78.45	60.5	67.23	69.75	66.67	72.81	72.41	70.43	69.91	67.83	69.83	66.67	66.67	66.67	66.67	67.57	67.57	67.57	67.57	67.57	67.57	67.57	67.57	67.57	67.57
Acab8	59.48	66.12	74.79	75.63	75.63	75.63	73.55	75.63	71.9	77.39	78.26	67.23	76.47	100	79.83	71.43	74.79	78.15	81.51	76.27	78.51	79.31	77.12	77.12	80.34	63.64	70.25	72.73	69.75	78.26	76.07	72.65	70.8	70.09	72.41	69.37	71.17	71.17	71.17	70.27	70.27	70.27	70.27	70.27	70.27	70.27	70.27	70.27	70.27
Acab33	60	71.43	76.07	76.92	76.92	76.92	73.95	75.63	78.15	77.39	74.78	68.07	78.99	79.83	100	75.63	77.31	77.31	82.35	73.5	80.67	79.13	79.49	75.21	82.76	66.39	68.07	73.11	71.79	75.44	77.59	73.04	71.68	70.43	72.41	68.47	68.47	68.47	68.47	69.37	69.37	69.37	69.37	69.37	69.37	69.37	69.37	69.37	69.37
Acab20	57.39	68.07	71.79	72.65	72.65	72.65	71.43	72.27	71.43	73.04	71.3	78.15	70.59	71.43	75.63	100	82.35	83.19	81.51	65.81	73.95	74.78	75.21	70.09	75.86	64.71	68.07	68.07	67.52	70.18	69.83	70.43	68.14	66.09	66.38	65.77	65.77	65.77	65.77	66.67	66.67	66.67	66.67	66.67	66.67	66.67	66.67	66.67	66.67
Acab64	57.39	68.07	73.5	73.5	73.5	73.5	71.43	73.95	69.75	72.17	70.43	76.47	73.11	74.79	77.31	82.35	100	84.87	84.87	70.09	76.47	73.91	77.78	72.65	77.59	63.87	68.07	70.59	69.23	73.68	75.86	72.17	69.91	69.57	68.97	66.67	66.67	66.67	66.67	67.57	67.57	67.57	67.57	67.57	67.57	67.57	67.57	67.57	67.57
Acab65	58.26	66.39	73.5	74.36	74.36	74.36	76.47	73.11	69.75	77.39	75.65	78.15	73.11	78.15	77.31	83.19	84.87	100	84.87	70.94	75.63	78.26	75.21	75.21	79.31	65.55	68.07	71.43	70.09	71.93	73.28	70.43	68.14	70.43	68.97	67.57	67.57	67.57	67.57	68.47	68.47	68.47	68.47	68.47	68.47	68.47	68.47	68.47	68.47
Acab93	57.39	68.07	76.92	77.78	77.78	77.78	74.79	75.63	73.95	76.52	75.65	76.47	73.95	81.51	82.35	81.51	84.87	84.87	100	72.65	79.83	77.39	78.63	75.21	80.17	64.71	68.07	71.43	73.5	74.56	76.72	73.91	69.03	68.7	70.69	67.57	67.57	67.57	67.57	68.47	68.47	68.47	68.47	68.47	68.47	68.47	68.47	68.47	68.47
Acab51	59.83	62.18	64.1	64.96	64.96	64.96	73.95	64.96	66.95	66.96	70.43	64.96	70.09	76.27	73.5	65.81	70.09	70.94	72.65	100	71.07	67.52	70.59	72.27	75.42	62.18	67.23	66.95	63.56	71.3	69.23	67.54	67.86	65.79	70.18	62.16	62.16	62.16	62.16	63.06	63.06	63.06	63.06	63.06	63.06	63.06	63.06	63.06	63.06
Acab41	58.97	71.31	74.17	75	75	75	72.95	75.63	72.73	77.39	74.78	68.07	76.47	78.51	80.67	73.95	76.47	75.63	79.83	71.07	100	76.07	78.99	73.95	81.36	63.93	68.85	69.42	69.75	75.65	77.78	74.36	72.57	70.09	72.41	68.47	68.47	68.47	68.47	69.37	69.37	69.37	69.37	69.37	69.37	69.37	69.37	69.37	69.37
Acab48	61.74	70.09	72.17	73.04	73.04	73.04	75.21	73.91	72.41	75.65	74.34	66.96	76.52	79.31	79.13	74.78	73.91	78.26	77.39	67.52	76.07	100	76.07	76.92	81.03	63.25	68.38	71.55	68.1	77.19	73.04	73.45	70.54	72.81	69.3	66.67	66.67	66.67	66.67	67.57	67.57	67.57	67.57	67.57	67.57	67.57	67.57	67.57	67.57
Acab68	56.41	69.75	72.65	73.5	73.5	73.5	75.63	73.5	72.03	73.91	72.17	67.52	74.36	77.12	79.49	75.21	77.78	75.21	78.63	70.59	78.99	76.07	100	73.11	79.66	63.87	64.71	71.19	69.49	75.65	71.79	71.93	74.11	70.18	70.18	63.96	63.96	63.96	63.96	64.86	64.86	64.86	64.86	64.86	64.86	64.86	64.86	64.86	64.86
Acab27	69.23	63.87	69.23	69.23	69.23	69.23	69.75	70.94	67.8	69.57	71.3	66.67	71.79	77.12	75.21	70.09	72.65	75.21	75.21	72.27	73.95	76.92	73.11	100	87.39	59.17	65.83	71.43	67.23	76.72	71.19	68.42	67.86	71.93	67.83	68.47	67.57	67.57	67.57	68.47	68.47	68.47	68.47	68.47	68.47	68.47	68.47	68.47	68.47
Acab92	69.83	69.49	75	75.86	75.86	75.86	74.58	74.14	73.5	75.44	75.44	72.41	78.45	80.34	82.76	75.86	77.59	79.31	80.17	75.42	81.36	81.03	79.66	87.39	100	63.87	70.59	71.19	71.19	77.39	76.07	73.68	74.11	73.45	73.68	69.37	69.37	69.37	69.37	70.27	70.27	70.27	70.27	70.27	70.27	70.27	70.27	70.27	70.27
Acab71	53.85	59.84	63.33	64.17	64.17	64.17	62.3	63.03	60.33	64.35	64.35	60.5	60.5	63.64	66.39	64.71	63.87	65.55	64.71	62.18	63.93	63.25	63.87	59.17	63.87	100	61.29	63.11	62.5	63.79	66.1	64.1	63.72	60.17	59.83	58.56	57.66	57.66	57.66	58.56	58.56	58.56	58.56	58.56	58.56	58.56	58.56	58.56	58.56
Acab15	53.85	59.84	62.5	63.33	63.33	63.33	63.93	68.07	60.33	68.7	66.96	64.71	67.23	70.25	68.07	68.07	68.07	68.07	68.07	67.23	68.85	68.38	64.71	65.83	70.59	61.29	100	63.93	62.5	68.1	66.1	66.67	64.6	65.25	64.1	63.06	62.16	62.16	62.16	63.06	63.06	63.06	63.06	63.06	63.06	63.06	63.06	63.06	63.06
Acab44	54.31	64.46	67.23	68.07	68.07	68.07	71.07	71.43	66.12	69.57	70.43	64.71	69.75	72.73	73.11	68.07	70.59	71.43	71.43	66.95	69.42	71.55	71.19	71.43	71.19	63.11	63.93	100	74.17	78.45	73.73	68.38	69.03	65.81	66.67	65.77	64.86	64.86	64.86	65.77	65.77	65.77	65.77	65.77	65.77	65.77	65.77	65.77	65.77
Acab86	52.59	63.87	68.38	69.23	69.23	69.23	69.75	65.81	68.07	64.35	68.7	64.1	66.67	69.75	71.79	67.52	69.23	70.09	73.5	63.56	69.75	68.1	69.49	67.23	71.19	62.5	62.5	74.17	100	75	78.81	72.17	68.75	68.7	67.83	62.16	61.26	61.26	61.26	62.16	62.16	62.16	62.16	62.16	62.16	62.16	62.16	62.16	62.16
Acab52	57.52	66.09	68.42	69.3	69.3	69.3	72.17	73.68	69.57	70.8	70.8	65.79	72.81	78.26	75.44	70.18	73.68	71.93	74.56	71.3	75.65	77.19	75.65	76.72	77.39	63.79	68.1	78.45	75	100	79.31	71.17	70	68.14	70.18	64.55	63.64	63.64	63.64	64.55	64.55	64.55	64.55	64.55	64.55	64.55	64.55	64.55	64.55
Acab75	53.91	65.81	72.17	73.04	73.04	73.04	70.09	69.83	68.38	69.3	70.43	67.24	72.41	76.07	77.59	69.83	75.86	73.28	76.72	69.23	77.78	73.04	71.79	71.19	76.07	66.1	66.1	73.73	78.81	79.31	100	76.11	70.27	69.91	68.42	66.36	65.45	65.45	65.45	66.36	66.36	66.36	66.36	66.36	66.36	66.36	66.36	66.36	66.36
Acab47	57.14	64.96	66.09	66.96	66.96	66.96	71.79	69.57	68.38	68.75	69.37	67.83	70.43	72.65	73.04	70.43	72.17	70.43	73.91	67.54	74.36	73.45	71.93	68.42	73.68	64.1	66.67	68.38	72.17	71.17	76.11	100	80.17	68.64	69.03	62.28	61.4	61.4	61.4	62.28	62.28	62.28	62.28	62.28	62.28	62.28	62.28	62.28	62.28
Acab87	58.18	69.91	66.67	67.57	67.57	67.57	71.68	70.8	70.8	67.86	70	63.72	69.91	70.8	71.68	68.14	69.91	68.14	69.03	67.86	72.57	70.54	74.11	67.86	74.11	63.72	64.6	69.03	68.75	70	70.27	80.17	100	64.35	66.07	57.89	57.02	57.02	57.02	57.89	57.89	57.89	57.89	57.89	57.89	57.89	57.89	57.89	57.89
Acab31	58.04	63.25	65.52	65.52	65.52	65.52	69.23	65.22	62.39	69.91	67.57	64.35	67.83	70.09	70.43	66.09	69.57	70.43	68.7	65.79	70.09	72.81	70.18	71.93	73.45	60.17	65.25	65.81	68.7	68.14	69.91	68.64	64.35	100	68.7	63.16	62.28	62.28	62.28	63.16	63.16	63.16	63.16	63.16	63.16	63.16	63.16	63.16	63.16
Acab49	58.93	61.21	63.48	64.35	64.35	64.35	73.28	65.52	68.97	69.3	66.07	65.52	69.83	72.41	72.41	66.38	68.97	68.97	70.69	70.18	72.41	69.3	70.18	67.83	73.68	59.83	64.1	66.67	67.83	70.18	68.42	69.03	66.07	68.7	100	63.06	62.16	62.16	62.16	63.06	63.06	63.06	63.06	63.06	63.06	63.06	63.06	63.06	63.06
Acab79	55.96	63.06	64.55	64.55	64.55	64.55	65.77	63.06	66.67	64.86	63.3	63.96	66.67	69.37	68.47	65.77	66.67	67.57	67.57	62.16	68.47	66.67	63.96	68.47	69.37	58.56	63.06	65.77	62.16	64.55	66.36	62.28	57.89	63.16	63.06	100	98.25	98.25	98.25	99.12	99.12	99.12	99.12	99.12	99.12	99.12	99.12	99.12	99.12
Acab4	55.96	63.06	64.55	64.55	64.55	64.55	65.77	62.16	66.67	63.96	63.3	63.06	66.67	71.17	68.47	65.77	66.67	67.57	67.57	62.16	68.47	66.67	63.96	67.57	69.37	57.66	62.16	64.86	61.26	63.64	65.45	61.4	57.02	62.28	62.16	98.25	100	100	100	99.12	99.12	99.12	99.12	99.12	99.12	99.12	99.12	99.12	99.12
Acab12	55.96	63.06	64.55	64.55	64.55	64.55	65.77	62.16	66.67	63.96	63.3	63.06	66.67	71.17	68.47	65.77	66.67	67.57	67.57	62.16	68.47	66.67	63.96	67.57	69.37	57.66	62.16	64.86	61.26	63.64	65.45	61.4	57.02	62.28	62.16	98.25	100	100	100	99.12	99.12	99.12	99.12	99.12	99.12	99.12	99.12	99.12	99.12
Acab78	55.96	63.06	64.55	64.55	64.55	64.55	65.77	62.16	66.67	63.96	63.3	63.06	66.67	71.17	68.47	65.77	66.67	67.57	67.57	62.16	68.47	66.67	63.96	67.57	69.37	57.66	62.16	64.86	61.26	63.64	65.45	61.4	57.02	62.28	62.16	98.25	100	100	100	99.12	99.12	99.12	99.12	99.12	99.12	99.12	99.12	99.12	99.12
Acab11	56.88	63.96	65.45	65.45	65.45	65.45	66.67	63.06	67.57	64.86	64.22	63.96	67.57	70.27	69.37	66.67	67.57	68.47	68.47	63.06	69.37	67.57	64.86	68.47	70.27	58.56	63.06	65.77	62.16	64.55	66.36	62.28	57.89	63.16	63.06	99.12	99.12	99.12	99.12	100	100	100	100	100	100	100	100	100	100
Acab17	56.88	63.96	65.45	65.45	65.45	65.45	66.67	63.06	67.57	64.86	64.22	63.96	67.57	70.27	69.37	66.67	67.57	68.47	68.47	63.06	69.37	67.57	64.86	68.47	70.27	58.56	63.06	65.77	62.16	64.55	66.36	62.28	57.89	63.16	63.06	99.12	99.12	99.12	99.12	100	100	100	100	100	100	100	100	100	100
Acab23	56.88	63.96	65.45	65.45	65.45	65.45	66.67	63.06	67.57	64.86	64.22	63.96	67.57	70.27	69.37	66.67	67.57	68.47	68.47	63.06	69.37	67.57	64.86	68.47	70.27	58.56	63.06	65.77	62.16	64.55	66.36	62.28	57.89	63.16	63.06	99.12	99.12	99.12	99.12	100	100	100	100	100	100	100	100	100	100
Acab24	56.88	63.96	65.45	65.45	65.45	65.45	66.67	63.06	67.57	64.86	64.22	63.96	67.57	70.27	69.37	66.67	67.57	68.47	68.47	63.06	69.37	67.57	64.86	68.47	70.27	58.56	63.06	65.77	62.16	64.55	66.36	62.28	57.89	63.16	63.06	99.12	99.12	99.12	99.12	100	100	100	100	100	100	100	100	100	100
Acab32	56.88	63.96	65.45	65.45	65.45	65.45	66.67	63.06	67.57	64.86	64.22	63.96	67.57	70.27	69.37	66.67	67.57	68.47	68.47	63.06	69.37	67.57	64.86	68.47	70.27	58.56	63.06	65.77	62.16	64.55	66.36	62.28	57.89	63.16	63.06	99.12	99.12	99.12	99.12	100	100	100	100	100	100	100	100	100	100
Acab34	56.88	63.96	65.45	65.45	65.45	65.45	66.67	63.06	67.57	64.86	64.22	63.96	67.57	70.27	69.37	66.67	67.57	68.47	68.47	63.06	69.37	67.57	64.86	68.47	70.27	58.56	63.06	65.77	62.16	64.55	66.36	62.28	57.89	63.16	63.06	99.12	99.12	99.12	99.12	100	100	100	100	100	100	100	100	100	100
Acab35	56.88	63.96	65.45	65.45	65.45	65.45	66.67	63.06	67.57	64.86	64.22	63.96	67.57	70.27	69.37	66.67	67.57	68.47	68.47	63.06	69.37	67.57	64.86	68.47	70.27	58.56	63.06	65.77	62.16	64.55	66.36	62.28	57.89	63.16	63.06	99.12	99.12	99.12	99.12	100	100	100	100	100	100	100	100	100	100
Acab37	56.88	63.96	65.45	65.45	65.45	65.45	66.67	63.06	67.57	64.86	64.22	63.96	67.57	70.27	69.37	66.67	67.57	68.47	68.47	63.06	69.37	67.57	64.86	68.47	70.27	58.56	63.06	65.77	62.16	64.55	66.36	62.28	57.89	63.16	63.06	99.12	99.12	99.12	99.12	100	100	100	100	100	100	100	100	100	100
Acab43	56.88	63.96	65.45	65.45	65.45	65.45	66.67	63.06	67.57	64.86	64.22	63.96	67.57	70.27	69.37	66.67	67.57	68.47	68.47	63.06	69.37	67.57	64.86	68.47	70.27	58.56	63.06	65.77	62.16	64.55	66.36	62.28	57.89	63.16	63.06	99.12	99.12	99.12	99.12	100	100	100	100	100	100	100	100	100	100
Acab50	56.88	63.96	65.45	65.45	65.45	65.45	66.67	63.06	67.57	64.86	64.22	63.96	67.57	70.27	69.37	66.67	67.57	68.47	68.47	63.06	69.37	67.57	64.86	68.47	70.27	58.56	63.06	65.77	62.16	64.55	66.36	62.28	57.89	63.16	63.06	99.12	99.12	99.12	99.12	100	100	100	100	100	100	100	100	100	100
Acab56	56.88	63.96	65.45	65.45	65.45	65.45	66.67	63.06	67.57	64.86	64.22	63.96	67.57	70.27	69.37	66.67	67.57	68.47	68.47	63.06	69.37	67.57	64.86	68.47	70.27	58.56	63.06	65.77	62.16	64.55	66.36	62.28	57.89	63.16	63.06	99.12	99.12	99.12	99.12	100	100	100	100	100	100	100	100	100	100
Acab58	56.88	63.96	65.45	65.45	65.45	65.45	66.67	63.06	67.57	64.86	64.22	63.96	67.57	70.27	69.37	66.67	67.57	68.47	68.47	63.06	69.37	67.57	64.86	68.47	70.27	58.56	63.06	65.77	62.16	64.55	66.36	62.28	57.89	63.16	63.06	99.12	99.12	99.12	99.12	100	100	100	100	100	100	100	100	100	100
Acab60	56.88	63.96	65.45	65.45	65.45	65.45	66.67	63.06	67.57	64.86	64.22	63.96	67.57	70.27	69.37	66.67	67.57	68.47	68.47	63.06	69.37	67.57	64.86	68.47	70.27	58.56	63.06	65.77	62.16	64.55	66.36	62.28	57.89	63.16	63.06	99.12	99.12	99.12	99.12	100	100	100	100	100	100	100	100	100	100
Acab62	56.88	63.96	65.45	65.45	65.45	65.45	66.67	63.06	67.57	64.86	64.22	63.96	67.57	70.27	69.37	66.67	67.57	68.47	68.47	63.06	69.37	67.57	64.86	68.47	70.27	58.56	63.06	65.77	62.16	64.55	66.36	62.28	57.89	63.16	63.06	99.12	99.12	99.12	99.12	100	100	100	100	100	100	100	100	100	100
Acab66	56.88	63.96	65.45	65.45	65.45	65.45	66.67	63.06	67.57	64.86	64.22	63.96	67.57	70.27	69.37	66.67	67.57	68.47	68.47	63.06	69.37	67.57	64.86	68.47	70.27	58.56	63.06	65.77	62.16	64.55	66.36	62.28	57.89	63.16	63.06	99.12	99.12	99.12	99.12	100	100	100	100	100	100	100	100	100	100
Acab69	56.88	63.96	65.45	65.45	65.45	65.45	66.67	63.06	67.57	64.86	64.22	63.96	67.57	70.27	69.37	66.67	67.57	68.47	68.47	63.06	69.37	67.57	64.86	68.47	70.27	58.56	63.06	65.77	62.16	64.55	66.36	62.28	57.89	63.16	63.06	99.12	99.12	99.12	99.12	100	100	100	100	100	100	100	100	100	100
Acab91	56.88	63.96	65.45	65.45	65.45	65.45	66.67	63.06	67.57	64.86	64.22	63.96	67.57	70.27	69.37	66.67	67.57	68.47	68.47	63.06	69.37	67.57	64.86	68.47	70.27	58.56	63.06	65.77	62.16	64.55	66.36	62.28	57.89	63.16	63.06	99.12	99.12	99.12	99.12	100	100	100	100	100	100	100	100	100	100
Acab18	58.72	64.86	66.36	67.27	67.27	67.27	68.47	63.96	69.37	67.57	66.06	64.86	70.27	72.07	71.17	68.47	67.57	70.27	69.37	65.77	70.27	70.27	66.67	69.37	72.07	59.46	63.96	65.77	63.96	66.36	67.27	64.04	61.4	64.04	64.86	94.74	94.74	94.74	94.74	95.61	95.61	95.61	95.61	95.61	95.61	95.61	95.61	95.61	95.61
Acab38	58.72	64.86	66.36	67.27	67.27	67.27	68.47	63.96	69.37	67.57	66.06	64.86	70.27	72.07	71.17	68.47	67.57	70.27	69.37	65.77	70.27	70.27	66.67	69.37	72.07	59.46	63.96	65.77	63.96	66.36	67.27	64.04	61.4	64.04	64.86	94.74	94.74	94.74	94.74	95.61	95.61	95.61	95.61	95.61	95.61	95.61	95.61	95.61	95.61
Acab67	58.72	64.86	66.36	67.27	67.27	67.27	68.47	63.96	69.37	67.57	66.06	64.86	70.27	72.07	71.17	68.47	67.57	70.27	69.37	65.77	70.27	70.27	66.67	69.37	72.07	59.46	63.96	65.77	63.96	66.36	67.27	64.04	61.4	64.04	64.86	94.74	94.74	94.74	94.74	95.61	95.61	95.61	95.61	95.61	95.61	95.61	95.61	95.61	95.61
Acab94	58.72	64.86	66.36	67.27	67.27	67.27	68.47	63.96	69.37	67.57	66.06	64.86	70.27	72.07	71.17	68.47	67.57	70.27	69.37	65.77	70.27	70.27	66.67	69.37	72.07	59.46	63.96	65.77	63.96	66.36	67.27	64.04	61.4	64.04	64.86	94.74	94.74	94.74	94.74	95.61	95.61	95.61	95.61	95.61	95.61	95.61	95.61	95.61	95.61
Acab19	59.63	65.77	67.27	68.18	68.18	68.18	69.37	64.86	68.47	68.47	66.97	64.86	71.17	72.97	72.07	67.57	68.47	71.17	70.27	66.67	71.17	71.17	67.57	70.27	72.97	60.36	64.86	66.67	64.86	67.27	68.18	64.91	62.28	64.91	64.86	93.86	93.86	93.86	93.86	94.74	94.74	94.74	94.74	94.74	94.74	94.74	94.74	94.74	94.74
Acab84	59.63	65.77	67.27	68.18	68.18	68.18	69.37	64.86	68.47	68.47	66.97	64.86	71.17	72.97	72.07	67.57	68.47	71.17	70.27	66.67	71.17	71.17	67.57	70.27	72.97	60.36	64.86	66.67	64.86	67.27	68.18	64.91	62.28	64.91	64.86	93.86	93.86	93.86	93.86	94.74	94.74	94.74	94.74	94.74	94.74	94.74	94.74	94.74	94.74
Acab39	58.72	64.86	66.36	67.27	67.27	67.27	69.37	64.86	67.57	67.57	66.97	64.86	70.27	72.97	71.17	66.67	68.47	71.17	70.27	65.77	71.17	70.27	66.67	70.27	72.07	60.36	64.86	66.67	63.96	67.27	68.18	64.04	60.53	64.91	64.86	96.49	96.49	96.49	96.49	97.37	97.37	97.37	97.37	97.37	97.37	97.37	97.37	97.37	97.37
Acab70	57.8	65.77	67.27	68.18	68.18	68.18	68.47	63.96	68.47	66.67	66.06	64.86	69.37	72.07	72.07	67.57	69.37	70.27	71.17	64.86	72.07	69.37	67.57	69.37	72.97	61.26	65.77	66.67	64.86	66.36	69.09	64.91	59.65	64.04	63.96	96.49	96.49	96.49	96.49	97.37	97.37	97.37	97.37	97.37	97.37	97.37	97.37	97.37	97.37
Acab80	56.9	65.25	69.83	69.83	69.83	69.83	72.88	70.94	69.23	73.91	72.17	68.38	71.79	75.21	76.07	70.09	73.5	72.65	74.36	68.64	72.88	73.28	72.03	69.75	73.73	65	68.6	71.19	70.34	75.65	70.09	69.03	68.75	74.34	75.65	65.77	64.86	64.86	64.86	65.77	65.77	65.77	65.77	65.77	65.77	65.77	65.77	65.77	65.77
Acab25	57.02	68.07	70.94	71.79	71.79	71.79	75.63	70.69	70.34	75.89	74.11	68.97	75.86	76.27	77.59	71.55	74.14	74.14	75.86	69.83	76.47	76.32	73.28	70.69	75	65	67.5	69.49	71.55	73.21	74.56	73.11	69.57	68.91	70.8	68.14	68.14	68.14	68.14	69.03	69.03	69.03	69.03	69.03	69.03	69.03	69.03	69.03	69.03
Acab29	55.96	60.36	67.57	67.57	67.57	67.57	69.37	68.47	66.67	69.37	67.57	64.86	68.47	75.68	70.27	65.77	68.47	68.47	71.17	66.67	70.27	68.47	67.57	66.96	71.17	63.39	65.18	64.29	64.29	66.96	67.86	68.52	66.67	68.18	68.75	60.19	61.11	61.11	61.11	60.19	60.19	60.19	60.19	60.19	60.19	60.19	60.19	60.19	60.19
Acab63	58.12	65.57	70	70	70	70	69.67	68.91	66.94	71.3	72.17	68.07	70.59	75.21	73.95	68.91	74.79	71.43	73.95	71.43	74.59	71.79	71.43	74.17	77.31	64.52	65.32	66.39	70	75	77.97	69.17	67.24	71.9	71.79	64.04	63.16	63.16	63.16	64.04	64.04	64.04	64.04	64.04	64.04	64.04	64.04	64.04	64.04
Acab77	58.12	65.57	70	70.83	70.83	70.83	70.49	68.91	67.77	72.17	73.04	68.91	71.43	76.03	74.79	69.75	73.95	72.27	74.79	72.27	75.41	72.65	72.27	74.17	78.15	65.32	66.13	67.21	70.83	75.86	78.81	70	68.1	71.9	72.65	64.04	63.16	63.16	63.16	64.04	64.04	64.04	64.04	64.04	64.04	64.04	64.04	64.04	64.04
Acab7	58.12	65.57	70	70.83	70.83	70.83	72.95	72.27	70.25	77.39	73.04	69.75	73.95	78.51	78.15	68.91	73.11	73.95	77.31	69.75	76.23	76.92	72.27	73.33	78.99	63.78	65.89	69.67	70.83	75.86	74.58	72.65	71.68	73.73	74.36	66.67	65.77	65.77	65.77	66.67	66.67	66.67	66.67	66.67	66.67	66.67	66.67	66.67	66.67
Acab90	57.27	63.16	65.79	66.67	66.67	66.67	71.05	68.42	66.67	71.43	70.91	66.67	67.54	78.07	73.68	65.79	69.3	69.3	72.81	72.32	74.56	69.64	70.54	72.57	75	64.35	67.83	67.83	69.03	73.21	72.32	71.17	67.27	72.57	72.17	77.06	76.15	76.15	76.15	77.06	77.06	77.06	77.06	77.06	77.06	77.06	77.06	77.06	77.06
Acab57	58.77	69.49	70.94	71.79	71.79	71.79	77.12	75	71.79	78.07	75.89	73.28	77.59	81.2	81.9	74.14	76.72	77.59	79.31	73.28	79.66	76.72	78.45	73.5	80.17	67.77	68.85	75.42	74.14	76.52	78.26	78.07	74.11	77.78	76.07	67.57	66.67	66.67	66.67	67.57	67.57	67.57	67.57	67.57	67.57	67.57	67.57	67.57	67.57
Acab73	56.64	64.35	72.81	73.68	73.68	73.68	73.04	71.05	69.3	71.93	74.11	76.32	71.05	76.32	75.44	74.56	78.07	78.95	79.82	68.7	73.04	72.17	71.3	72.41	74.78	65.81	66.95	72.17	72.17	74.56	73.68	69.37	64.86	74.34	73.04	66.67	65.77	65.77	65.77	66.67	66.67	66.67	66.67	66.67	66.67	66.67	66.67	66.67	66.67
Acab72	55.75	66.09	68.42	69.3	69.3	69.3	71.3	68.42	67.54	70.18	67.86	71.05	68.42	74.56	74.56	77.19	76.32	74.56	78.95	67.83	75.65	71.3	73.91	68.97	75.65	64.96	66.1	66.96	69.57	70.18	71.93	72.07	66.67	72.57	73.91	62.16	61.26	61.26	61.26	62.16	62.16	62.16	62.16	62.16	62.16	62.16	62.16	62.16	62.16
Acab5	57.52	66.96	69.3	70.18	70.18	70.18	73.91	71.05	67.54	72.81	70.54	71.93	71.05	77.19	75.44	78.07	77.19	77.19	79.82	68.7	77.39	73.91	74.78	69.83	74.78	65.81	66.95	68.7	68.7	71.05	71.05	72.97	69.37	75.22	75.65	63.06	62.16	62.16	62.16	63.06	63.06	63.06	63.06	63.06	63.06	63.06	63.06	63.06	63.06
Acab0	56.64	66.09	67.54	68.42	68.42	68.42	72.17	70.18	66.67	71.05	70.54	71.93	69.3	75.44	74.56	79.82	78.95	78.95	78.95	66.96	74.78	72.17	74.78	68.97	73.91	64.96	65.25	66.96	67.83	69.3	69.3	71.17	69.37	73.45	73.91	61.26	60.36	60.36	60.36	61.26	61.26	61.26	61.26	61.26	61.26	61.26	61.26	61.26	61.26
Acab95	56.64	65.22	66.67	67.54	67.54	67.54	71.3	69.3	66.67	70.18	69.64	71.93	68.42	74.56	73.68	78.95	78.07	78.07	78.07	67.83	73.91	71.3	73.91	69.83	74.78	64.1	64.41	66.09	68.7	70.18	70.18	70.27	68.47	72.57	73.91	61.26	60.36	60.36	60.36	61.26	61.26	61.26	61.26	61.26	61.26	61.26	61.26	61.26	61.26
Acab61	59.29	66.96	68.42	69.3	69.3	69.3	74.78	71.93	67.54	72.81	76.79	78.07	71.93	77.19	75.44	78.95	79.82	83.33	80.7	68.7	75.65	73.04	74.78	70.69	75.65	65.81	67.8	71.3	73.04	71.93	73.68	72.97	70.27	73.45	73.91	64.86	63.96	63.96	63.96	64.86	64.86	64.86	64.86	64.86	64.86	64.86	64.86	64.86	64.86
Acab88	58.41	66.96	71.05	71.05	71.05	71.05	77.39	71.93	70.18	72.81	72.32	75.44	73.68	78.07	76.32	75.44	81.58	79.82	80.7	73.04	75.65	73.04	76.52	74.14	77.39	64.96	67.8	71.3	73.91	74.56	78.07	74.77	68.47	78.76	74.78	67.57	66.67	66.67	66.67	67.57	67.57	67.57	67.57	67.57	67.57	67.57	67.57	67.57	67.57
[truncated: 30 more columns]
